# Supplementary material for: Stagewise resolution of temperature-dependent embryonic and postembryonic development in the cowpea seed beetle Callosobruchus maculatus (F.)
Source: BMC Ecol. 2020 Sep 11;20:50. doi: 10.1186/s12898-020-00318-2 (PMC7488527; doi:10.1186/s12898-020-00318-2)
Supplement: Supplementary file 1 — Additional file 1. Raw data for early embryonic development until dorsal closure. [file 12898_2020_318_MOESM1_ESM.xlsx]

## Sheet: title
Additional supporting information for
Kutcherov D.
Stagewise resolution of temperature-dependent embryonic and postembryonic development
in the cowpea seed beetle Callosobruchus maculatus
Additional file 1:
Raw data for early embryonic development until dorsal closure

## Sheet: 20
Eggs laid	Checked	Dev. time		Stages, N								Total N	Blastoderm		Germ band		Max extension		Max retraction		Dorsal closure
		days	hours	1-128 nuclei	256 and more nuclei	Germ band formed	Extension	Max extension	Retraction	Dorsal closure in process	Dorsal closure complete		No	Yes	No	Yes	No	Yes	No	Yes	No	Yes
2019-11-13 09:00:00	2019-11-13 11:38:00	0.109722	2.63333	25								25	25	0
2019-11-13 10:55:00	2019-11-13 16:03:00	0.213889	5.13333	5								5	5	0
2019-11-15 07:28:00	2019-11-15 16:27:00	0.374306	8.98333	37								37	37	0
2019-09-26 20:43:00	2019-09-27 10:30:00	0.574306	13.7833	4	2							6	4	2	6	0
2020-02-25 21:15:00	2020-02-26 13:57:00	0.695833	16.7		12							12	0	12	12	0
2019-11-07 15:10:00	2019-11-08 13:37:00	0.935417	22.45		18							18	0	18	18	0
2019-11-07 14:11:00	2019-11-08 16:42:00	1.10486	26.5167		57							57	0	57	57	0
2019-11-14 10:35:00	2019-11-15 16:45:00	1.25694	30.1667		11	1						12	0	12	11	1
2019-11-09 22:50:00	2019-11-11 11:32:00	1.52917	36.7		1	5						6			1	5
2019-11-09 22:04:00	2019-11-11 12:01:00	1.58125	37.95		1	7						8			1	7	8	0
2019-11-09 20:09:00	2019-11-11 12:44:00	1.69097	40.5833				12					12			0	12	12	0
2020-02-25 20:19:00	2020-02-27 17:49:00	1.89583	45.5				27					27			0	27	27	0
2020-02-24 10:16:00	2020-02-26 10:56:00	2.02778	48.6667				20					20					20	0
2020-02-24 08:34:00	2020-02-26 13:32:00	2.20694	52.9667				20	16				36					20	16
2020-02-03 19:59:00	2020-02-06 09:21:00	2.55694	61.3667				3	21				24					3	21
2019-11-10 16:07:00	2019-11-13 08:55:00	2.7	64.8					9				9					0	9
2019-11-10 13:25:00	2019-11-13 09:21:00	2.83056	67.9333					6				6					0	6
2019-09-27 14:19:00	2019-09-30 11:02:00	2.86319	68.7167					3	2			5					0	5
2019-07-14 16:30:00	2019-07-17 14:45:00	2.92708	70.25					4				4					0	4
2020-02-04 10:05:00	2020-02-07 09:21:00	2.96944	71.2667					11				11					0	11	11	0
2020-02-24 09:30:00	2020-02-27 11:39:00	3.08958	74.15					66	8			74							74	0
2020-02-27 16:21:00	2020-03-02 10:26:00	3.75347	90.0833						6			6							6	0
2020-01-27 13:27:00	2020-01-31 10:10:00	3.86319	92.7167					2	12			14							14	0
2020-02-24 08:34:00	2020-02-28 11:25:00	4.11875	98.85						50			50							50	0
2020-02-07 20:33:00	2020-02-12 17:06:00	4.85625	116.55							41		41							0	41
2020-02-07 21:19:00	2020-02-13 11:41:00	5.59861	134.367							43		43							0	43	43	0
2019-11-01 20:05:00	2019-11-07 12:23:00	5.67917	136.3							9		9							0	9	9	0
2020-02-07 20:56:00	2020-02-14 11:07:00	6.59097	158.183							65		65							0	65	65	0
2020-01-27 12:41:00	2020-02-03 10:26:00	6.90625	165.75							4		4							0	4	4	0
2020-02-27 14:26:00	2020-03-05 18:22:00	7.16389	171.933								32	32									0	32
2019-07-14 17:40:00	2019-07-22 12:27:00	7.78264	186.783								9	9									0	9
2019-09-19 13:37:00	2019-09-27 09:00:00	7.80764	187.383								6	6									0	6
2019-09-23 11:30:00	2019-10-01 11:04:00	7.98194	191.567								4	4									0	4
2019-09-18 09:51:00	2019-09-26 18:19:00	8.35278	200.467								22	22									0	22
TOTAL: 34 groups												719

## Sheet: 23
Eggs laid	Checked	Dev. time		Stages, N								Total N	Blastoderm		Germ band		Max extension		Max retraction		Dorsal closure
		days	hours	1-128 nuclei	256 and more nuclei	Germ band formed	Extension	Max extension	Retraction	Dorsal closure in process	Dorsal closure complete		No	Yes	No	Yes	No	Yes	No	Yes	No	Yes
2019-11-07 13:25:00	2019-11-07 14:40:00	0.0520833	1.25	32								32	32	0
2019-11-14 10:12:00	2019-11-14 12:28:00	0.0944444	2.26667	22								22	22	0
2019-11-13 11:18:00	2019-11-13 14:18:00	0.125	3	8								8	8	0
2020-03-04 09:37:00	2020-03-04 14:12:00	0.190972	4.58333	11								11	11	0
2019-11-13 09:23:00	2019-11-13 15:32:00	0.25625	6.15	26								26	26	0
2019-11-15 07:51:00	2019-11-15 16:04:00	0.342361	8.21667	54								54	54	0
2019-11-06 17:57:00	2019-11-07 10:40:00	0.696528	16.7167		10							10	0	10	10	0
2019-11-06 14:53:00	2019-11-07 09:30:00	0.775694	18.6167		28							28	0	28	28	0
2020-02-03 18:50:00	2020-02-04 15:53:00	0.877083	21.05		30							30	0	30	30	0
2019-11-07 15:20:00	2019-11-08 15:16:00	0.997222	23.9333		9	11						20	0	20	9	11
2020-02-27 14:49:00	2020-02-28 19:44:00	1.20486	28.9167		1	5	22					28			1	27	27	0
2020-03-04 08:18:00	2020-03-05 16:20:00	1.33472	32.0333				30					30			0	30	30	0
2019-11-09 21:51:00	2019-11-11 12:19:00	1.60278	38.4667				4	3				7			0	4	4	3
2019-11-06 16:02:00	2019-11-08 16:00:00	1.99861	48.1852					18				18				0	0	18
2020-02-03 20:22:00	2020-02-06 09:48:00	2.55972	61.4333						8			8					0	8	8	0
2019-09-28 19:01:00	2019-10-01 11:46:00	2.69792	64.75						6			6							6	0
2020-02-25 20:29:00	2020-02-28 16:52:00	2.84931	68.3833						16			16							16	0
2019-07-14 15:43:00	2019-07-17 15:26:00	2.98819	71.7167						5			5							5	0
2019-09-23 09:59:00	2019-09-26 17:38:00	3.31875	79.65							10		10							0	10
2019-07-12 17:42:00	2019-07-16 13:37:00	3.81828	91.6387							3		3							0	3
2020-02-27 16:44:00	2020-03-02 17:21:00	4.02569	96.6167							5		5							0	5	5	0
2019-07-11 20:19:00	2019-07-16 11:27:00	4.63056	111.133							3		3									3	0
2019-09-27 14:42:00	2019-10-02 12:54:00	4.925	118.2							5	20	25									5	20
2019-07-11 19:08:00	2019-07-17 12:17:00	5.71458	137.15								29	29									0	29
2019-09-19 14:00:00	2019-09-25 09:23:00	5.80764	139.383								11	11									0	11
2019-10-29 18:20:00	2019-11-04 22:28:00	6.17222	148.133								26	26									0	26
TOTAL: 27 groups												471

## Sheet: 26
Eggs laid	Checked	Dev. time		Stages, N								Total N	Blastoderm		Germ band		Max extension		Max retraction		Dorsal closure
		days	hours	1-128 nuclei	256 and more nuclei	Germ band formed	Extension	Max extension	Retraction	Dorsal closure in process	Dorsal closure complete		No	Yes	No	Yes	No	Yes	No	Yes	No	Yes
2019-11-11 13:08:00	2019-11-11 14:12:00	0.0444444	1.06667	8								8	8	0
2019-11-13 11:41:00	2019-11-13 13:12:00	0.0631944	1.51667	11								11	11	0
2019-11-14 11:44:00	2019-11-14 13:37:00	0.0784722	1.88333	7								7	7	0
2019-11-15 08:14:00	2019-11-15 11:42:00	0.144444	3.46667	11								11	11	0
2019-11-13 09:46:00	2019-11-13 14:58:00	0.216667	5.2	19								19	19	0
2020-02-04 10:51:00	2020-02-04 17:58:00	0.296528	7.11667		8							8	0	8
2019-11-14 09:49:00	2019-11-14 18:00:00	0.340972	8.18333		28							28	0	28	28	0
2020-02-04 09:19:00	2020-02-04 18:37:00	0.3875	9.3		10							10	0	10	10	0
2020-02-03 20:45:00	2020-02-04 10:17:00	0.563889	13.5333		9							9			9	0
2019-09-29 19:32:00	2019-09-30 10:35:00	0.627083	15.05		3							3			3	0
2019-09-26 18:25:00	2019-09-27 12:31:00	0.754167	18.1		25	6						31			25	6
2019-11-06 15:29:00	2019-11-07 11:11:00	0.820833	19.7			24						24			0	24	24	0
2019-11-07 13:38:00	2019-11-08 11:17:00	0.902083	21.65				32					32			0	32	32	0
2019-11-07 14:34:00	2019-11-08 14:48:00	1.00972	24.2333				37					37			0	37	37	0
2020-02-27 15:12:00	2020-02-28 19:14:00	1.16806	28.0333				21	21				42					21	21
2020-03-04 08:41:00	2020-03-05 15:54:00	1.30069	31.2167					19	1			20					0	20
2020-02-24 08:57:00	2020-02-25 20:32:00	1.48264	35.5833					44	4			48					0	48
2020-02-25 20:42:00	2020-02-27 09:43:00	1.54236	37.0167					15	5			20					0	20
2019-11-06 17:47:00	2019-11-08 12:36:00	1.78403	42.8167						10			10					0	10	10	0
2019-07-14 16:52:00	2019-07-16 15:52:00	1.95833	47						5			5					0	5	5	0
2020-02-24 10:39:00	2020-02-26 11:44:00	2.04514	49.0833						23			23					0	23	23	0
2019-07-14 10:17:00	2019-07-16 14:36:00	2.17986	52.3167						15			15							15	0
2020-02-25 21:38:00	2020-02-28 10:54:00	2.55278	61.2667							11		11							0	11
2019-07-14 12:15:00	2019-07-17 11:42:00	2.97708	71.45							2		2							0	2
2020-02-24 09:53:00	2020-02-27 10:58:00	3.04514	73.0833							33		33							0	33	33	0
2019-09-23 12:16:00	2019-09-26 16:08:00	3.16111	75.8667							12		12									12	0
2019-07-12 18:05:00	2019-07-16 11:02:00	3.70625	88.95							2	8	10									2	8
2019-09-19 13:10:00	2019-09-23 12:42:00	3.98056	95.5333								1	1									0	1
2019-09-23 10:22:00	2019-09-27 11:16:00	4.0375	96.9								5	5									0	5
2019-07-11 20:43:00	2019-07-16 09:50:00	4.54653	109.117								23	23									0	23
TOTAL: 30 groups												518

## Sheet: 29
Eggs laid	Checked	Dev. time		Stages, N								Total N	Blastoderm		Germ band		Max extension		Max retraction		Dorsal closure
		days	hours	0-128 nuclei	256 and more nuclei	Germ band formed	Extension	Max extension	Retraction	Dorsal closure in process	Dorsal closure complete		No	Yes	No	Yes	No	Yes	No	Yes	No	Yes
2019-11-13 10:09:00	2019-11-13 10:26:00	0.0118056	0.283333	9								9	9	0
2019-11-15 10:32:00	2019-11-15 12:10:00	0.0680556	1.63333	18								18	18	0
2019-11-11 12:45:00	2019-11-11 14:51:00	0.0875	2.1	8								8	8	0
2020-02-04 09:42:00	2020-02-04 12:37:00	0.121528	2.91667	13								13	13	0
2019-11-14 11:21:00	2019-11-14 15:31:00	0.173611	4.16667	10								10	10	0	10	0
2019-11-15 08:37:00	2019-11-15 14:44:00	0.254861	6.11667	2	43							45	2	43	45	0
2019-11-14 09:26:00	2019-11-14 17:35:00	0.339583	8.15		28							28	0	28	28	0
2020-02-03 21:08:00	2020-02-04 09:07:00	0.499306	11.9833		7							7	0	7	7	0
2020-02-03 19:36:00	2020-02-04 09:43:00	0.588194	14.1167		9	9						18	0	18	9	9	9	0
2019-09-26 18:48:00	2019-09-27 11:50:00	0.709722	17.0333			1	10					11			0	11	11	0
2019-11-07 15:43:00	2019-11-08 10:35:00	0.786111	18.8667			2	18	4				24			0	20	20	4
2019-11-06 15:06:00	2019-11-07 11:50:00	0.863889	20.7333				7	7				14			0	7	7	7
2019-09-18 13:38:00	2019-09-19 13:58:00	1.01389	24.3333				1	7				8					1	7
2019-09-30 10:37:00	2019-10-01 14:12:00	1.14931	27.5833					6				6					0	6
2020-02-27 15:35:00	2020-02-28 20:55:00	1.22222	29.3333					7				7					0	7	7	0
2020-03-04 09:04:00	2020-03-05 16:59:00	1.32986	31.9167					17				17					0	17	17	0
2020-02-25 21:51:00	2020-02-27 10:19:00	1.51944	36.4667						5			5					0	5	5	0
2019-09-29 20:17:00	2019-10-01 13:05:00	1.7	40.8						2			2							2	0
2020-02-25 20:52:00	2020-02-27 16:26:00	1.81528	43.5667							20		20							0	20
2019-09-23 12:39:00	2019-09-25 11:03:00	1.93333	46.4							6		6							0	6
2019-09-21 10:49:00	2019-09-23 10:20:00	1.97986	47.5167							6		6							0	6	6	0
2020-02-24 09:07:00	2020-02-26 10:26:00	2.05486	49.3167							12		12									12	0
2020-02-07 21:52:00	2020-02-10 10:03:00	2.50764	60.1833							33		33									33	0
2019-07-14 17:18:00	2019-07-17 09:38:00	2.68056	64.3333							8		8									8	0
2020-02-07 20:10:00	2020-02-10 12:41:00	2.68819	64.5167							19	18	37									19	18
2019-07-14 10:39:00	2019-07-17 16:33:00	3.24583	77.9								2	2									0	2
2019-09-23 10:44:00	2019-09-26 16:46:00	3.25139	78.0333								10	10									0	10
2019-07-11 21:05:00	2019-07-15 16:17:00	3.8	91.2								14	14									0	14
TOTAL: 28 groups												398

## Sheet: 32
Eggs laid	Checked	Dev. time		Stages, N								Total N	Blastoderm		Germ band		Max extension		Max retraction		Dorsal closure
		days	hours	0-128 nuclei	256 and more nuclei	Germ band formed	Extension	Max extension	Retraction	Dorsal closure in process	Dorsal closure complete		No	Yes	No	Yes	No	Yes	No	Yes	No	Yes
2020-03-04 09:50:00	2020-03-04 10:20:00	0.0208333	0.5	6								6	6	0
2020-03-04 09:27:00	2020-03-04 11:01:00	0.0652778	1.56667	8								8	8	0
2019-11-15 10:55:00	2019-11-15 12:50:00	0.0798611	1.91667	11								11	11	0
2019-11-11 12:22:00	2019-11-11 15:20:00	0.123611	2.96667	1								1	1	0
2020-03-04 09:14:00	2020-03-04 13:31:00	0.178472	4.28333	7	11							18	7	11
2019-11-15 09:00:00	2019-11-15 14:15:00	0.21875	5.25	1	26							27	1	26
2019-11-14 09:03:00	2019-11-14 14:50:00	0.240972	5.78333		15							15	0	15
2020-03-04 08:51:00	2020-03-04 16:22:00	0.313194	7.51667		18							18	0	18
2020-03-04 08:05:00	2020-03-04 16:45:00	0.361111	8.66667		16							16	0	16	16	0
2020-03-04 08:28:00	2020-03-04 17:31:00	0.377083	9.05		29							29	0	29	29	0
2020-03-04 07:55:00	2020-03-04 18:31:00	0.441667	10.6		40							40	0	40	40	0
2019-09-26 20:20:00	2019-09-27 10:05:00	0.572917	13.75			7	5					12			0	12	12	0
2020-02-25 21:05:00	2020-02-26 13:09:00	0.669444	16.0667				21					21			0	21	21	0
2019-11-06 14:43:00	2019-11-07 09:03:00	0.763889	18.3333				3	28				31			0	3	3	28
2020-02-27 17:30:00	2020-02-28 13:50:00	0.847222	20.3333					4				4					0	4
2019-09-18 14:02:00	2019-09-19 12:17:00	0.927083	22.25					2				2					0	2	2	0
2020-02-27 15:58:00	2020-02-28 16:18:00	1.01389	24.3333					2	15			17					0	17	17	0
2019-09-30 09:51:00	2019-10-01 11:30:00	1.06875	25.65						1			1							1	0
2020-02-24 10:52:00	2020-02-25 20:08:00	1.38611	33.2667						12			12							12	0
2020-02-25 22:01:00	2020-02-27 09:23:00	1.47361	35.3667							2		2							0	2
2019-11-09 23:00:00	2019-11-11 10:46:00	1.49028	35.7667							7		7							0	7
2019-09-21 13:29:00	2019-09-23 09:47:00	1.84583	44.3							3		3							0	3
2019-07-14 14:35:00	2019-07-16 13:16:00	1.94514	46.6833							8		8									8	0
2019-09-23 11:07:00	2019-09-25 10:35:00	1.97778	47.4667							5		5									5	0
2019-09-21 11:12:00	2019-09-23 11:30:00	2.0125	48.3							3		3									3	0
2020-01-10 10:33:00	2020-01-12 23:14:00	2.52847	60.6833								8	8									0	8
2019-09-27 15:50:00	2019-09-30 09:13:00	2.72431	65.3833								6	6									0	6
2019-07-11 19:31:00	2019-07-15 11:05:00	3.64861	87.5667								7	7									0	7
TOTAL: 28 groups												338
