# Supplementary material for: Stagewise resolution of temperature-dependent embryonic and postembryonic development in the cowpea seed beetle Callosobruchus maculatus (F.)
Source: BMC Ecol. 2020 Sep 11;20:50. doi: 10.1186/s12898-020-00318-2 (PMC7488527; doi:10.1186/s12898-020-00318-2)
Supplement: Supplementary file 2 — Additional file 2. Raw data for late embryonic and early larval development. [file 12898_2020_318_MOESM2_ESM.xlsx]

## Sheet: title
Additional supporting information for
Kutcherov D.
Stagewise resolution of temperature-dependent embryonic and postembryonic development
in the cowpea seed beetle Callosobruchus maculatus
Additional file 2:
Raw data for late embryonic and early larval development

## Sheet: 20
Eggs laid	Checked	Dev. time		Stages, N									Total N	Scler. started		Scler. completed		Hatched		In the seed
		days	hours	No scleroti- zation	Red mandibles	Incomplete sclerotization (pale head)	Complete sclerotization, mandibles up	Rotation	Mandibles down (hatching)	Boring started	Boring	Larva inside the seed		No	Yes	No	Yes	No	Yes	No	Yes
2019-10-24 18:33:00	2019-10-31 13:39:00	6.79583	163.1	19									19	19	0
2019-10-29 19:42:00	2019-11-05 19:50:00	7.00556	168.133	13									13	13	0
2019-11-28 10:47:00	2019-12-05 21:08:00	7.43125	178.35	26									26	26	0
2019-10-26 17:38:00	2019-11-03 14:31:00	7.87014	188.883	52									52	52	0	52	0
2019-10-29 18:33:00	2019-11-06 17:05:00	7.93889	190.533	43									43	43	0	43	0
2019-10-23 11:53:00	2019-10-31 13:19:00	8.05972	193.433	2	1	1							4	2	2	4	0
2019-11-10 14:58:00	2019-11-18 16:24:00	8.05972	193.433	17									17	17	0	17	0
2019-10-23 12:43:00	2019-10-31 14:13:00	8.0625	193.5	3									3	3	0	3	0
2019-10-29 18:56:00	2019-11-06 23:30:00	8.19028	196.567	25									25	25	0	25	0
2019-10-29 19:19:00	2019-11-07 03:34:00	8.34375	200.25	8			2						10	8	2	8	2
2019-09-18 09:51:00	2019-09-26 18:19:00	8.35278	200.467	3	18	1							22	3	19	22	0
2019-10-31 16:43:00	2019-11-09 09:04:00	8.68125	208.35	30	3	1							34	30	4	34	0
2019-10-26 19:56:00	2019-11-04 16:12:00	8.84444	212.267	13	6	1	1						21	13	8	20	1
2019-09-23 09:36:00	2019-10-02 09:53:00	9.01181	216.283			18	19						37	0	37	18	19
2019-07-14 11:05:00	2019-07-23 15:17:00	9.175	220.2		3	1							4	0	4	4	0
2019-11-10 15:44:00	2019-11-19 20:25:00	9.19514	220.683	2		5	1						8	2	6	7	1
2019-11-28 10:01:00	2019-12-07 21:12:00	9.46597	227.183	1	2	15	27						45	1	44	18	27
2019-10-31 14:48:00	2019-11-09 22:58:00	9.34028	224.167	18	18	34	11						81	18	63	70	11
2019-11-01 19:06:00	2019-11-11 11:09:00	9.66875	232.05	3	1	23	28						55	3	52	27	28	55	0
2019-11-11 13:54:00	2019-11-21 09:18:00	9.80833	235.4				2						2	0	2	0	2	2	0
2019-11-29 14:41:00	2019-12-09 10:18:00	9.81736	235.617	1	2	9	11						23	1	22	12	11	23	0
2019-07-14 13:13:00	2019-07-24 09:03:00	9.82639	235.833				4						4	0	4	0	4	4	0
2019-11-01 18:10:00	2019-11-11 16:31:00	9.93125	238.35	1	1	28	39						69	1	68	30	39	69	0
2019-10-31 15:44:00	2019-11-10 15:54:00	10.0069	240.167	3		25	54						82	3	79	28	54	82	0
2019-10-25 15:04:00	2019-11-04 19:19:00	10.1771	244.25	1		9	6		1	4			21	1	20	10	11	16	5
2019-11-10 13:49:00	2019-11-20 21:30:00	10.3201	247.683				15	2	4				21	0	21	0	21	17	4
2020-01-10 10:46:00	2020-01-20 21:11:00	10.434	250.417			3							3	0	3	3	0	3	0
2020-01-10 09:47:00	2020-01-20 20:21:00	10.4403	250.567	1		1	9						11	1	10	2	9	11	0
2020-01-10 10:23:00	2020-01-20 21:05:00	10.4458	250.7	2		3	3						8	2	6	5	3	8	0
2019-07-14 14:10:00	2019-07-25 00:59:00	10.4507	250.817			1	2			1			4	0	4	1	3	3	1
2019-11-28 09:15:00	2019-12-08 22:20:00	10.5451	253.083	6	1	8	22		1				38	6	32	15	23	37	1	38	0
2019-11-09 20:55:00	2019-11-20 10:17:00	10.5569	253.367			2	6						8	0	8	2	6	8	0	8	0
2019-07-12 22:03:00	2019-07-23 15:00:00	10.7063	256.95				2						2	0	2	0	2	2	0	2	0
2019-11-10 15:21:00	2019-11-21 08:36:00	10.7188	257.25	1		3	10	1					15	1	14	4	11	15	0	15	0
2019-11-09 21:18:00	2019-11-20 17:25:00	10.8382	260.117			7	8	1	2				18	0	18	7	11	16	2	18	0
2019-10-29 18:10:00	2019-11-09 17:33:00	10.9743	263.383	1	1	6	35		7				50	1	49	8	42	43	7	50	0
2019-09-19 11:03:00	2019-09-30 14:00:00	11.1229	266.95				1		3	19			23	0	23	0	23	1	22	23	0
2019-10-23 14:23:00	2019-11-03 19:34:00	11.216	269.183			1	2	1	3	4		1	12	0	12	1	11	4	8	11	1
2019-11-29 12:23:00	2019-12-10 22:44:00	11.4313	274.35	1	1		11	2	20	26			61	1	60	2	59	15	46	61	0
2019-11-09 20:32:00	2019-11-21 10:39:00	11.5882	278.117				12		5	4			21	0	21	0	21	12	9	21	0
2019-10-23 15:19:00	2019-11-04 09:35:00	11.7611	282.267				2		2	6	4	7	21	0	21	0	21	2	19	14	7
2019-09-19 12:25:00	2019-10-01 10:02:00	11.9007	285.617								16	2	18			0	18	0	18	16	2
2019-10-24 16:38:00	2019-11-05 17:00:00	12.0153	288.367						2	31		3	36			0	36	0	36	33	3
2019-09-18 11:51:00	2019-09-30 13:50:00	12.0826	289.983				1		1	7			9			0	9	1	8	9	0
2019-07-12 17:17:00	2019-07-24 19:22:00	12.0868	290.083							1	2		3			0	3	0	3	3	0
2019-10-25 12:13:00	2019-11-06 21:53:00	12.4028	297.667			1	1		1	2	7		12			1	11	2	10	12	0
2019-10-26 18:47:00	2019-11-08 09:19:00	12.6056	302.533						6	23	7	3	39			0	39	0	39	36	3
2019-10-25 13:09:00	2019-11-07 06:09:00	12.7083	305				3			3	29	4	39			0	39	3	36	35	4
2019-07-11 21:50:00	2019-07-24 19:42:00	12.9111	309.867								11		11			0	11	0	11	11	0
2019-10-25 14:08:00	2019-11-07 13:43:00	12.9826	311.583							2	2	5	9					0	9	4	5
2019-11-07 13:15:00	2019-11-20 13:11:00	12.9972	311.933						12	40	16	8	76					0	76	68	8
2019-07-11 18:15:00	2019-07-24 19:56:00	13.0701	313.683							2	19		21					0	21	21	0
2019-10-26 16:29:00	2019-11-08 20:54:00	13.184	316.417						3	61	8	2	74					0	74	72	2
2020-02-03 18:27:00	2020-02-17 09:38:00	13.6326	327.183	2*			4			4	9	10	27					4	23	17	10
2019-11-09 22:27:00	2019-11-23 14:06:00	13.6521	327.65								3	4	7							3	4
2019-10-29 20:05:00	2019-11-12 18:17:00	13.925	334.2	1*					1		10	2	13							11	2
2019-11-25 12:13:00	2019-12-09 22:21:00	14.4222	346.133								3	2	5							3	2
2020-01-10 08:51:00	2020-01-24 19:36:00	14.4479	346.75				1*				1	6	7							1	6
2020-01-10 09:24:00	2020-01-24 20:18:00	14.4542	346.9				1*				8	3	11							8	3
2019-11-25 12:59:00	2019-12-10 12:00:00	14.959	359.017								2	10	12							2	10
2019-11-28 11:33:00	2019-12-13 22:04:00	15.4382	370.517				1*				2	22	24							2	22
2019-11-29 13:55:00	2019-12-15 11:58:00	15.9188	382.05				1*		3	2	1	28	34							6	28
2020-01-09 10:39:00	2020-01-25 20:39:00	16.4167	394		1*							14	14							0	14
2019-11-29 13:09:00	2019-12-16 11:43:00	16.9403	406.567				2*				4	33	37							4	33
2019-11-15 09:23:00	2019-12-02 21:32:00	17.5062	420.15							2	1	29	32							3	29
2020-01-09 10:06:00	2020-01-27 12:28:00	18.0986	434.367						1		1	44	46							2	44
2019-11-25 13:45:00	2019-12-13 16:20:00	18.1076	434.583									6	6							0	6
2019-11-10 14:35:00	2019-11-29 17:20:00	19.1146	458.75									26	26							0	26
2019-11-25 14:31:00	2019-12-15 09:47:00	19.8028	475.267									4	4							0	4
2020-01-09 11:38:00	2020-01-29 06:57:00	19.8049	475.317									23	23							0	23
2019-11-10 14:12:00	2019-12-01 10:42:00	20.8542	500.5							1		22	23							1	22
2019-11-09 21:41:00	2019-12-01 09:53:00	21.5083	516.2									12	12							0	12
2020-01-09 09:43:00	2020-01-31 05:53:00	21.8403	524.167									51	51							0	51
													1797
*excluded outliers

## Sheet: 23
Eggs laid	Checked	Dev. time		Stages, N									Total N	Scler. started		Scler. completed		Hatched		In the seed
		days	hours	No scleroti- zation	Red mandibles	Incomplete sclerotization (pale head)	Complete sclerotization, mandibles up	Rotation	Mandibles down (hatching)	Boring started	Boring	Larva inside the seed		No	Yes	No	Yes	No	Yes	No	Yes
2019-10-25 12:23:00	2019-10-28 22:54:00	3.43819	82.5167	18									18	18	0
2019-10-24 18:56:00	2019-10-29 06:13:00	4.47014	107.283	16									16	16	0
2019-10-24 18:56:00	2019-10-29 18:13:00	4.97014	119.283	8	1								9	8	1	9	0
2019-10-25 15:17:00	2019-10-30 17:49:00	5.10556	122.533	6	1								7	6	1	7	0
2019-10-25 13:22:00	2019-10-30 18:38:00	5.21944	125.267	16									16	16	0	16	0
2019-10-23 12:56:00	2019-10-28 23:01:00	5.42014	130.083	8			1						9	8	1	8	1
2019-11-09 20:19:00	2019-11-15 08:37:00	5.5125	132.3	23									23	23	0	23	0
2019-10-26 16:52:00	2019-11-01 08:39:00	5.65764	135.783	8	19	6	1						34	8	26	33	1
2019-11-10 13:36:00	2019-11-16 08:50:00	5.80139	139.233	2									2	2	0	2	0
2019-09-19 14:00:00	2019-09-25 09:23:00	5.80764	139.383	4	7								11	4	7	11	0
2019-11-25 14:08:00	2019-12-01 09:37:00	5.81181	139.483	1	1	6							8	1	7	8	0
2019-10-24 17:01:00	2019-10-30 14:47:00	5.90694	141.767	5	12	20	1						38	5	33	37	1
2019-11-06 17:34:00	2019-11-12 18:10:00	6.025	144.6	4	5	4							13	4	9	13	0
2019-10-23 15:32:00	2019-10-29 19:23:00	6.16042	147.85	2		18	7						27	2	25	20	7	27	0
2019-10-29 18:20:00	2019-11-04 22:28:00	6.17222	148.133	1		15	10						26	1	25	16	10	26	0
2019-11-06 15:16:00	2019-11-12 20:28:00	6.21667	149.2	3	10	23	11						47	3	44	36	11	47	0
2019-10-31 14:58:00	2019-11-06 22:04:00	6.29583	151.1	2		27	36		1				66	2	64	29	37	65	1
2019-11-15 09:46:00	2019-11-21 20:10:00	6.43333	154.4	1	1	11	10						23	1	22	13	10	23	0
2019-07-12 19:58:00	2019-07-19 09:45:00	6.57431	157.783			3							3	0	3	3	0	3	0
2019-10-31 15:57:00	2019-11-07 05:45:00	6.575	157.8	2		23	29						54	2	52	25	29	54	0
2019-11-06 15:39:00	2019-11-13 08:36:00	6.70625	160.95			34	19						53	0	53	34	19	53	0
2019-11-11 15:26:00	2019-11-18 11:45:00	6.84653	164.317			1	3						4	0	4	1	3	4	0
2020-01-09 10:29:00	2020-01-16 06:50:00	6.84792	164.35	1		6	24	1					32	1	31	7	25	32	0
2019-10-31 17:39:00	2019-11-07 15:49:00	6.92361	166.167	1		5	26						32	1	31	6	26	32	0
2019-10-23 14:33:00	2019-10-30 14:57:00	7.01667	168.4				2		1	2			5	0	5	0	5	2	3
2019-11-06 17:11:00	2019-11-13 17:48:00	7.02569	168.617			7	3		3				13	0	13	7	6	10	3
2019-09-23 11:53:00	2019-09-30 12:47:00	7.0375	168.9				3						3	0	3	0	3	3	0
2019-10-26 19:10:00	2019-11-02 21:19:00	7.08958	170.15			5	8		12				25	0	25	5	20	13	12
2019-11-06 16:48:00	2019-11-13 21:13:00	7.18403	172.417			3	10		5		1		19	0	19	3	16	13	6
2019-09-19 12:47:00	2019-09-26 17:25:00	7.19306	172.633				6			1			7	0	7	0	7	6	1
2020-01-09 09:30:00	2020-01-16 16:48:00	7.30417	175.3	3	1	5	28		1				38	3	35	9	29	37	1
2019-09-19 11:26:00	2019-09-26 20:40:00	7.38472	177.233			3	10	3	5	2			23			3	20	16	7
2019-10-26 18:01:00	2019-11-03 06:06:00	7.50347	180.083						17	26			43			0	43	0	43	43	0
2019-07-14 18:03:00	2019-07-22 09:14:00	7.63264	183.183				3		1	2			6			0	6	3	3	6	0
2020-02-07 21:29:00	2020-02-15 12:55:00	7.64306	183.433	2			13	1	27	22			65			2	63	16	49	65	0
2020-02-07 20:20:00	2020-02-15 14:35:00	7.76042	186.25	1		1	1	1	8	17	2		31			2	29	4	27	31	0
2019-11-06 16:25:00	2019-11-14 12:43:00	7.84583	188.3						5	16			21			0	21	0	21	21	0
2019-07-14 13:40:00	2019-07-22 13:54:00	8.00972	192.233								6		6			0	6	0	6	6	0
2019-10-25 14:18:00	2019-11-02 14:33:00	8.01042	192.25						2	14	6		22			0	22	0	22	22	0
2019-11-29 14:18:00	2019-12-07 17:46:00	8.14444	195.467							24			24			0	24	0	24	24	0
2019-11-10 15:08:00	2019-11-18 21:50:00	8.27917	198.7	1*					1		11		12			0	12	0	12	12	0
2019-09-18 12:14:00	2019-09-26 20:28:00	8.34306	200.233								13		13			0	13	0	13	13	0
2020-01-10 10:00:00	2020-01-18 20:33:00	8.43958	202.55							4			4			0	4	0	4	4	0
2020-02-24 09:43:00	2020-03-03 20:23:00	8.44444	202.667				3		2	52	4	1	62			0	62	3	59	61	1
2020-02-07 21:06:00	2020-02-16 08:33:00	8.47708	203.45		1*		2		5	42	21	1	71			0	71	2	69	70	1
2020-01-10 10:56:00	2020-01-18 22:30:00	8.48194	203.567				1				2		3			0	3	1	2	3	0
2020-01-10 09:01:00	2020-01-18 21:16:00	8.51042	204.25				1			21	3		25			0	25	1	24	25	0
2019-10-31 16:53:00	2019-11-09 08:18:00	8.64236	207.417						1	3	40	4	48			0	48	0	48	44	4
2019-11-01 19:19:00	2019-11-10 17:41:00	8.93194	214.367							4	21	3	28			0	28	0	28	25	3
2019-11-07 14:24:00	2019-11-16 19:32:00	9.21389	221.133								26	7	33					0	33	26	7
2019-09-18 10:15:00	2019-09-27 15:48:00	9.23125	221.55								6	1	7							6	1
2019-11-01 20:15:00	2019-11-11 10:34:00	9.59653	230.317				1*			5	10	18	33							15	18
2020-01-09 11:25:00	2020-01-19 06:50:00	9.80903	235.417								1	7	8							1	7
2020-01-27 15:22:00	2020-02-06 10:49:00	9.81042	235.45								1	3	4							1	3
2019-10-29 19:52:00	2019-11-08 20:00:00	10.0056	240.133									18	18							0	18
2020-01-27 13:50:00	2020-02-06 19:15:00	10.2257	245.417								1	3	4							1	3
2020-01-27 13:04:00	2020-02-06 18:45:00	10.2368	245.683								1	12	13							1	12
2019-11-28 11:10:00	2019-12-08 20:53:00	10.4049	249.717									9	9							0	9
2019-11-11 13:31:00	2019-11-21 23:25:00	10.4125	249.9									9	9							0	9
2020-02-25 21:28:00	2020-03-07 15:41:00	10.759	258.217									12	12							0	12
2020-02-07 20:43:00	2020-02-18 18:58:00	10.9271	262.25								4	61	65							4	61
2020-02-24 10:29:00	2020-03-06 17:00:00	11.2715	270.517									30	30							0	30
2020-02-24 08:44:00	2020-03-06 20:40:00	11.4972	275.933									76	76							0	76
													1509
*excluded outliers

## Sheet: 26
Eggs laid	Checked	Dev. time		Stages, N									Total N	Scler. started		Scler. completed		Hatched		In the seed
		days	hours	No scleroti- zation	Red mandibles	Incomplete sclerotization (pale head)	Complete sclerotization, mandibles up	Rotation	Mandibles down (hatching)	Boring started	Boring	Larva inside the seed		No	Yes	No	Yes	No	Yes	No	Yes
2019-11-01 18:20:00	2019-11-04 18:37:00	3.01181	72.2833	56									56	56	0
2019-11-06 16:38:00	2019-11-09 22:42:00	3.25278	78.0667	26									26	26	0
2019-10-25 12:36:00	2019-10-28 22:19:00	3.40486	81.7167	12	1								13	12	1	13	0
2019-11-07 15:33:00	2019-11-11 09:55:00	3.76528	90.3667	19									19	19	0	19	0
2019-10-24 19:19:00	2019-10-28 21:03:00	4.07222	97.7333	21									21	21	0	21	0
2019-10-29 20:15:00	2019-11-02 23:24:00	4.13125	99.15	17									17	17	0	17	0
2019-10-24 17:24:00	2019-10-28 21:48:00	4.18333	100.4	32	6								38	32	6	38	0
2019-10-31 15:11:00	2019-11-04 22:18:00	4.29653	103.117	38	22								60	38	22	60	0
2019-11-28 10:24:00	2019-12-02 20:40:00	4.42778	106.267	17	31	3							51	17	34	51	0
2019-07-11 20:43:00	2019-07-16 09:50:00	4.54653	109.117	12	3	8							23	12	11	23	0
2019-10-29 18:43:00	2019-11-03 10:15:00	4.64722	111.533	3	6	30	4						43	3	40	39	4
2019-10-25 15:27:00	2019-10-30 09:51:00	4.76667	114.4			6	2						8	0	8	6	2	8	0
2019-09-27 15:05:00	2019-10-02 09:34:00	4.77014	114.483			3	3						6	0	6	3	3	6	0
2019-09-26 19:34:00	2019-10-01 15:11:00	4.81736	115.617			6	28						34	0	34	6	28	34	0
2019-11-09 20:42:00	2019-11-14 19:02:00	4.93056	118.333	1	1	14	9						25	1	24	16	9	25	0
2019-09-18 13:15:00	2019-09-23 12:09:00	4.95417	118.9			2	7						9	0	9	2	7	9	0
2019-07-11 18:15:00	2019-07-16 19:38:00	5.05764	121.383			13	12						25	0	25	13	12	25	0	25	0
2019-10-31 16:07:00	2019-11-05 19:22:00	5.13542	123.25	1	1	11	37	1		1			52	1	51	13	39	51	1	52	0
2019-10-23 15:42:00	2019-10-28 21:15:00	5.23125	125.55			3	16	3	3				25	0	25	3	22	22	3	25	0
2019-10-23 14:46:00	2019-10-28 21:23:00	5.27569	126.617				4						4	0	4	0	4	4	0	4	0
2020-01-09 10:16:00	2020-01-14 16:57:00	5.27847	126.683			5	16		1				22	0	22	5	17	21	1	22	0
2019-11-11 15:03:00	2019-11-16 21:48:00	5.28125	126.75			1	1						2	0	2	1	1	2	0	2	0
2020-01-10 11:09:00	2020-01-15 18:50:00	5.32014	127.683			1	2		1				4	0	4	1	3	3	1	4	0
2019-10-23 13:06:00	2019-10-28 20:52:00	5.32361	127.767						2	1	4		7	0	7	0	7	0	7	7	0
2019-11-15 10:09:00	2019-11-20 19:27:00	5.3875	129.3			5	6		8	3			22			5	17	11	11	22	0
2020-01-27 14:59:00	2020-02-02 02:02:00	5.46042	131.05				1		1	2			4			0	4	1	3	4	0
2020-01-10 09:14:00	2020-01-15 20:36:00	5.47361	131.367	1*					2				2			0	2	0	2	2	0
2020-01-10 10:10:00	2020-01-15 21:50:00	5.48611	131.667	3*			3		2				5			0	5	3	2	5	0
2020-01-27 14:13:00	2020-02-02 02:08:00	5.49653	131.917				2	1					3			0	3	3	0	3	0
2019-07-12 20:25:00	2019-07-18 10:29:00	5.58611	134.067								4		4			0	4	0	4	4	0
2019-10-26 18:24:00	2019-11-01 08:53:00	5.60347	134.483			1	4		27	16			48			1	47	5	43	48	0
2019-10-26 19:33:00	2019-11-01 13:38:00	5.75347	138.083			1	2	1	12	19			35			1	34	4	31	35	0
2019-10-31 17:06:00	2019-11-06 13:26:00	5.84722	140.333				2	1	9	18		1	31			0	31	3	28	30	1
2019-09-19 14:23:00	2019-09-25 11:42:00	5.88819	141.317						3	5	6		14			0	14	0	14	14	0
2019-11-25 13:22:00	2019-12-01 13:37:00	6.01042	144.25						5	9			14			0	14	0	14	14	0
2019-11-10 15:31:00	2019-11-16 17:48:00	6.09514	146.283						1	10	2		13			0	13	0	13	13	0
2019-10-25 13:32:00	2019-10-31 19:46:00	6.25972	150.233								29		29			0	29	0	29	29	0
2019-11-09 22:14:00	2019-11-16 09:43:00	6.47847	155.483							6	6	1	13			0	13	0	13	12	1
2019-11-01 18:33:00	2019-11-08 10:55:00	6.68194	160.367							1	42	10	53			0	53	0	53	43	10
2020-02-07 21:42:00	2020-02-14 20:24:00	6.94583	166.7				3		1	6	18	4	32			0	32	3	29	28	4
2019-11-01 19:29:00	2019-11-08 21:35:00	7.0875	170.1							1	33	15	49			0	49	0	49	34	15
2019-10-25 14:31:00	2019-11-01 16:48:00	7.09514	170.283								3	3	6							3	3
2020-01-09 09:20:00	2020-01-16 20:02:00	7.44583	178.7			1	2				12	55	70							15	55
2019-10-26 17:15:00	2019-11-03 10:30:00	7.71875	185.25								3	40	43							3	40
2019-11-01 20:28:00	2019-11-09 20:05:00	7.98403	191.617									12	12							0	12
2019-11-10 13:59:00	2019-11-18 18:21:00	8.18194	196.367									7	7							0	7
2020-01-09 11:15:00	2020-01-17 15:57:00	8.19583	196.7									22	22							0	22
2019-09-18 10:38:00	2019-09-26 20:11:00	8.39792	201.55									12	12							0	12
2020-02-07 21:42:00	2020-02-16 09:15:00	8.48125	203.55									20	20							0	20
													1153
*excluded outliers

## Sheet: 29
Eggs laid	Checked	Dev. time		Stages, N									Total N	Scler. started		Scler. completed		Hatched		In the seed
		days	hours	No scleroti- zation	Red mandibles	Incomplete sclerotization (pale head)	Complete sclerotization, mandibles up	Rotation	Mandibles down (hatching)	Boring started	Boring	Larva inside the seed		No	Yes	No	Yes	No	Yes	No	Yes
2019-11-29 12:46:00	2019-12-02 11:38:00	2.95278	70.8667	70									70	70	0
2019-10-24 17:47:00	2019-10-27 18:06:00	3.01319	72.3167	23									23	23	0
2019-10-29 19:06:00	2019-11-01 20:25:00	3.05486	73.3167	39	1								40	39	1
2019-10-30 14:41:00	2019-11-02 16:56:00	3.09375	74.25	33									33	33	0	33	0
2019-10-30 16:13:00	2019-11-02 19:33:00	3.13889	75.3333	41	1								42	41	1	42	0
2019-11-06 16:15:00	2019-11-09 21:29:00	3.21806	77.2333	18	2								20	18	2	20	0
2019-07-14 10:39:00	2019-07-17 16:33:00	3.24583	77.9	2	2								4	2	2	4	0
2019-11-10 14:22:00	2019-11-13 21:35:00	3.30069	79.2167	5	3	1							9	5	4	9	0
2019-10-30 14:18:00	2019-11-03 00:34:00	3.42778	82.2667	12	23	8							43	12	31	43	0	43	0
2019-10-30 15:04:00	2019-11-03 03:15:00	3.50764	84.1833	2	12	16	4						34	2	32	30	4	34	0
2019-07-12 20:50:00	2019-07-16 09:14:00	3.51667	84.4			1							1	0	1	1	0	1	0
2019-10-25 15:40:00	2019-10-29 06:04:00	3.6	86.4			18	12						30	0	30	18	12	30	0
2019-09-26 19:57:00	2019-09-30 11:53:00	3.66389	87.9333	1	1	18	8						28	1	27	20	8	28	0
2019-10-31 16:20:00	2019-11-04 08:28:00	3.67222	88.1333	2		16	10		1	1			30	2	28	18	12	28	2
2019-10-25 13:45:00	2019-10-29 06:30:00	3.69792	88.75			4	1			1			6	0	6	4	2	5	1
2019-10-31 15:21:00	2019-11-04 09:50:00	3.77014	90.4833	1	1	32	49				1		84	1	83	34	50	83	1
2019-07-11 21:05:00	2019-07-15 16:16:00	3.79931	91.1833				12	1	1				14	0	14	0	14	13	1
2019-09-21 13:06:00	2019-09-25 09:58:00	3.86944	92.8667			6	23	4					33	0	33	6	27	33	0
2019-10-23 15:55:00	2019-10-27 13:24:00	3.89514	93.4833			5	19		2				26	0	26	5	21	24	2
2019-07-11 18:40:00	2019-07-15 16:55:00	3.92708	94.25			4	9		4	1			18	0	18	4	14	13	5
2019-07-11 18:40:00	2019-07-15 17:55:00	3.96875	95.25			3	5		3	5			16	0	16	3	13	8	8
2019-09-21 12:21:00	2019-09-25 11:56:00	3.98264	95.5833			1	24	5	2				32	0	32	1	31	30	2
2019-09-27 15:28:00	2019-10-01 15:25:00	3.99792	95.95			3	5						8			3	5	8	0
2019-11-11 14:40:00	2019-11-15 15:03:00	4.01597	96.3833	1*			3		1				4			0	4	3	1
2020-02-27 17:07:00	2020-03-02 17:54:00	4.03264	96.7833				4		1				5			0	5	4	1
2019-10-30 15:27:00	2019-11-03 17:45:00	4.09583	98.3			12	19		7	1			39			12	27	31	8
2019-07-14 14:57:00	2019-07-18 17:29:00	4.10556	98.5333								1		1			0	1	0	1
2019-10-23 14:56:00	2019-10-27 18:18:00	4.14028	99.3667				3	2	4	3	1		13			0	13	5	8
2019-07-14 15:20:00	2019-07-18 19:27:00	4.17153	100.117								4		4			0	4	0	4
2019-07-14 12:45:00	2019-07-18 17:39:00	4.20417	100.9				3			1	4		8			0	8	3	5	8	0
2019-10-23 13:19:00	2019-10-27 18:55:00	4.23333	101.6				1		5	3	1		10			0	10	1	9	10	0
2019-10-25 12:46:00	2019-10-29 20:06:00	4.30556	103.333				2		15	19			36					2	34	36	0
2019-10-23 12:23:00	2019-10-27 19:50:00	4.31042	103.45				1		1	1			3					1	2	3	0
2019-10-24 19:41:00	2019-10-29 05:46:00	4.42014	106.083				1		4	12			17					1	16	17	0
2019-11-09 21:05:00	2019-11-14 10:23:00	4.55417	109.3			1*	1		2	20	1		24					1	23	24	0
2019-10-30 15:50:00	2019-11-04 08:17:00	4.68542	112.45						5	20	9	3	37					0	37	34	3
2019-10-25 14:41:00	2019-10-30 08:58:00	4.76181	114.283								18		18					0	18	18	0
2019-11-10 15:54:00	2019-11-15 15:22:00	4.97778	119.467	1*							8		8					0	8	8	0
2019-09-18 10:58:00	2019-09-23 10:45:00	4.99097	119.783								6	3	9					0	9	6	3
2019-10-30 16:36:00	2019-11-04 19:44:00	5.13056	123.133			1*	1*			9	15	1	25					0	25	24	1
2019-11-07 14:47:00	2019-11-12 20:19:00	5.23056	125.533							2	21	11	34							23	11
2019-09-21 11:35:00	2019-09-26 20:06:00	5.35486	128.517								10	13	23							10	13
2019-11-09 22:37:00	2019-11-15 08:52:00	5.42708	130.25						1		8	12	21							9	12
2019-11-01 20:38:00	2019-11-07 10:06:00	5.56111	133.467							1	11	20	32							12	20
2019-11-01 18:43:00	2019-11-07 10:55:00	5.675	136.2								7	70	77							7	70
2019-11-01 19:42:00	2019-11-07 15:57:00	5.84375	140.25				1*				2	27	29							2	27
2019-10-30 16:59:00	2019-11-05 16:54:00	5.99653	143.917								3	26	29							3	26
2019-10-31 17:16:00	2019-11-06 18:21:00	6.04514	145.083								3	43	46							3	43
2019-11-06 17:24:00	2019-11-12 22:18:00	6.20417	148.9							2		9	11							2	9
2019-11-07 13:48:00	2019-11-13 21:06:00	6.30417	151.3								1	70	71							1	70
2019-11-25 12:36:00	2019-12-01 21:41:00	6.37847	153.083								1	16	17							1	16
2020-01-09 11:02:00	2020-01-15 23:27:00	6.51736	156.417	1*								9	9							0	9
2020-01-09 09:07:00	2020-01-16 01:11:00	6.66944	160.067									55	55							0	55
													1359
*excluded outliers

## Sheet: 32
Eggs laid	Checked	Dev. time		Stages, N									Total N	Scler. started		Scler. completed		Hatched		In the seed
		days	hours	No scleroti- zation	Red mandibles	Incomplete sclerotization (pale head)	Complete sclerotization, mandibles up	Rotation	Mandibles down (hatching)	Boring started	Boring	Larva inside the seed		No	Yes	No	Yes	No	Yes	No	Yes
2020-01-10 10:33:00	2020-01-12 23:14:00	2.52847	60.6833	8									8	8	0
2020-01-10 09:37:00	2020-01-12 22:51:00	2.55139	61.2333	5									5	5	0
2019-10-29 19:29:00	2019-11-01 10:52:00	2.64097	63.3833	27									27	27	0
2019-11-07 15:55:00	2019-11-10 08:32:00	2.69236	64.6167	12									12	12	0	12	0
2019-10-31 16:30:00	2019-11-03 09:40:00	2.71528	65.1667	35	6	2							43	35	8	43	0
2019-10-24 20:04:00	2019-10-27 15:39:00	2.81597	67.5833	13	3								16	13	3	16	0
2019-11-06 15:52:00	2019-11-09 12:40:00	2.86667	68.8	16	2								18	16	2	18	0
2019-10-31 15:34:00	2019-11-03 12:45:00	2.88264	69.1833	6	15	10							31	6	25	31	0	31	0
2019-10-24 18:10:00	2019-10-27 17:05:00	2.95486	70.9167	4	14	11							29	4	25	29	0	29	0
2019-11-01 18:56:00	2019-11-04 18:09:00	2.96736	71.2167	6	19								25	6	19	25	0	25	0
2019-10-30 14:52:00	2019-11-02 16:13:00	3.05625	73.35	7	7	52	12						78	7	71	66	12	78	0
2019-09-23 13:01:00	2019-09-26 16:23:00	3.14028	75.3667		5	2	20						27	0	27	7	20	27	0
2019-10-23 15:09:00	2019-10-26 19:58:00	3.20069	76.8167			8	13		1	1			23	0	23	8	15	21	2
2019-10-25 13:55:00	2019-10-28 20:12:00	3.26181	78.2833			11	17						28	0	28	11	17	28	0
2019-10-23 12:33:00	2019-10-26 20:10:00	3.31736	79.6167		1	2	4		1				8	0	8	3	5	7	1
2019-10-25 14:54:00	2019-10-28 23:10:00	3.34444	80.2667			4	9						13	0	13	4	9	13	0
2019-10-25 12:59:00	2019-10-28 22:13:00	3.38472	81.2333			2	8	1					11			2	9	11	0
2019-10-30 14:28:00	2019-11-03 00:45:00	3.42847	82.2833		1	26	45		3				75			27	48	72	3
2020-01-09 09:53:00	2020-01-12 21:07:00	3.46806	83.2333		1	2	16		1				20			3	17	19	1
2019-11-11 14:17:00	2019-11-15 01:45:00	3.47778	83.4667			1	1						2			1	1	2	0
2019-07-12 21:40:00	2019-07-16 09:29:00	3.49236	83.8167				1						1			0	1	1	0
2019-10-25 15:50:00	2019-10-29 05:57:00	3.58819	86.1167			3	2		2	2			9			3	6	5	4
2019-11-09 21:28:00	2019-11-13 11:57:00	3.60347	86.4833	1*	1	8	5						14			9	5	14	0
2019-07-11 19:31:00	2019-07-15 11:05:00	3.64861	87.5667					1	2	4			7			0	7	1	6
2019-09-26 19:11:00	2019-09-30 11:29:00	3.67917	88.3			3	2	1	2	10	23		41			3	38	6	35	41	0
2019-07-11 19:31:00	2019-07-15 12:20:00	3.70069	88.8167							5			5			0	5	0	5	5	0
2019-10-30 15:37:00	2019-11-03 09:58:00	3.76458	90.35				6	2	24	32			64			0	64	8	56	64	0
2019-10-23 16:05:00	2019-10-27 11:52:00	3.82431	91.7833			1	1		3	15			20			1	19	2	18	20	0
2019-07-11 21:27:00	2019-07-15 18:17:00	3.86806	92.8333								11		11			0	11	0	11	11	0
2019-09-21 11:58:00	2019-09-25 09:44:00	3.90694	93.7667						1	9	7	1	18			0	18	0	18	17	1
2019-11-07 14:57:00	2019-11-11 13:30:00	3.93958	94.55	2*			1	1	8	20	4	3	37			0	37	2	35	34	3
2019-10-23 13:29:00	2019-10-27 12:04:00	3.94097	94.5833						1	2	1	5	9			0	9	0	9	4	5
2019-10-30 15:14:00	2019-11-03 14:41:00	3.97708	95.45		1*		1	2	6	15	28		52			0	52	3	49	52	0
2019-07-14 11:50:00	2019-07-18 12:06:00	4.01111	96.2667				1		1	1	9		12					1	11	12	0
2019-11-01 19:52:00	2019-11-05 20:59:00	4.04653	97.1167	2*	1*		1		5	26	8	2	42					1	41	40	2
2019-10-30 16:00:00	2019-11-03 18:10:00	4.09028	98.1667		1*		1	1	1	7	45	1	56					2	54	55	1
2019-11-07 14:01:00	2019-11-11 17:35:00	4.14861	99.5667							9	20	3	32					0	32	29	3
2019-10-30 16:23:00	2019-11-03 20:29:00	4.17083	100.1	1*		1*			4	7	29	1	41					0	41	40	1
2019-10-31 17:29:00	2019-11-04 22:35:00	4.2125	101.1			1*	2*			2	25	2	29					0	29	27	2
2019-11-10 16:17:00	2019-11-15 02:32:00	4.42708	106.25							1	5		6					0	6	6	0
2020-01-09 10:52:00	2020-01-13 21:17:00	4.43403	106.417	1*	1*						21	6	27					0	27	21	6
2019-11-06 17:01:00	2019-11-11 09:00:00	4.66597	111.983								19	5	24					0	24	19	5
2019-10-30 16:46:00	2019-11-04 11:54:00	4.79722	115.133	1*							7	31	38							7	31
2019-09-18 11:25:00	2019-09-23 11:49:00	5.01667	120.4									14	14							0	14
2019-10-30 17:09:00	2019-11-04 22:10:00	5.20903	125.017	1*								42	42							0	42
2019-09-21 12:43:00	2019-09-26 19:51:00	5.29722	127.133								1	57	58							1	57
2019-11-01 20:51:00	2019-11-07 07:11:00	5.43056	130.333							1		12	13							1	12
2020-01-09 08:57:00	2020-01-14 22:05:00	5.54722	133.133								2	69	71							2	69
2019-11-10 14:45:00	2019-11-16 05:51:00	5.62917	135.1								1	15	16							1	15
2020-01-10 11:19:00	2020-01-16 07:29:00	5.84028	140.167									5	5							0	5
2020-02-07 22:05:00	2020-02-13 18:58:00	5.87014	140.883								2	18	20							2	18
2020-02-24 10:06:00	2020-03-01 10:32:00	6.01806	144.433									32	32							0	32
2020-02-24 09:20:00	2020-03-01 13:42:00	6.18194	148.367	2*								65	65							0	65
													1430
*excluded outliers
