# Supplementary material for: Stagewise resolution of temperature-dependent embryonic and postembryonic development in the cowpea seed beetle Callosobruchus maculatus (F.)
Source: BMC Ecol. 2020 Sep 11;20:50. doi: 10.1186/s12898-020-00318-2 (PMC7488527; doi:10.1186/s12898-020-00318-2)
Supplement: Supplementary file 3 — Additional file 3. Raw data for postembryonic development. [file 12898_2020_318_MOESM3_ESM.xlsx]

## Sheet: title
Additional supporting information for
Kutcherov D.
Stagewise resolution of temperature-dependent embryonic and postembryonic development
in the cowpea seed beetle Callosobruchus maculatus
Additional file 3:
Raw data for postembryonic development

## Sheet: 20
Seed entry	Pupation	Larval time	Eclosion	Pupal time	Emergence	Body mass	Sex	Teneral
2019-10-09 18:00:00	2019-11-11 21:00:00	33.125	2019-11-21 22:00:00	10.0417	2019-11-28 13:00:00	8	f	6.625
2019-10-09 18:00:00	2019-11-11 21:00:00	33.125	2019-11-21 22:00:00	10.0417	2019-11-28 13:00:00	10.69	f	6.625
2019-10-09 18:00:00	2019-11-11 21:00:00	33.125	2019-11-20 21:00:00	9	2019-11-26 18:00:00	6.43	m	5.875
2019-10-10 14:00:00	2019-11-14 23:00:00	35.375	2019-11-24 20:00:00	9.875	2019-12-01 16:00:00	9.42	f	6.83333
2019-10-09 18:00:00	2019-11-13 19:00:00	35.0417	2019-11-24 20:00:00	11.0417	2019-11-27 20:00:00	10.38	f	3
2019-10-09 18:00:00	2019-11-13 19:00:00	35.0417	2019-11-24 20:00:00	11.0417	2019-11-27 20:00:00	10.21	f	3
2019-10-10 14:00:00	2019-11-15 21:00:00	36.2917	2019-11-25 18:00:00	9.875	2019-12-03 21:00:00	7.62	m	8.125
2019-10-09 18:00:00	2019-11-16 21:00:00	38.125	2019-11-27 20:00:00	10.9583	2019-12-03 21:00:00	6.56	m	6.04167
2019-10-09 18:00:00	2019-12-03 20:00:00	55.0833	2019-12-14 12:00:00	10.6667	2019-12-20 15:00:00	3.49	m	6.125
2019-10-09 18:00:00	2019-11-16 21:00:00	38.125	2019-11-26 18:00:00	9.875	2019-12-02 14:00:00	6.55	m	5.83333
2019-10-09 18:00:00	2019-11-16 21:00:00	38.125	2019-11-27 20:00:00	10.9583	2019-12-03 21:00:00	7.24	m	6.04167
2019-10-09 18:00:00	2019-12-10 22:00:00	62.1667	2019-12-20 15:00:00	9.70833	2019-12-27 10:00:00	5.76	m	6.79167
2019-10-09 18:00:00	2019-11-16 21:00:00	38.125	2019-11-25 18:00:00	8.875	2019-12-02 14:00:00	5.93	m	6.83333
2019-10-09 18:00:00	2019-11-19 19:00:00	41.0417	2019-11-30 19:00:00	11	2019-12-08 21:00:00	7.94	f	8.08333
2019-10-09 18:00:00	2019-11-17 19:00:00	39.0417	2019-11-26 18:00:00	8.95833	2019-12-03 21:00:00	9.83	f	7.125
2019-10-09 18:00:00	2019-12-03 21:00:00	55.125	2019-12-14 12:00:00	10.625	2019-12-20 15:00:00	4.79	f	6.125
2019-10-09 18:00:00	2019-12-05 19:00:00	57.0417	2019-12-16 12:00:00	10.7083	2019-12-22 10:00:00	5.15	f	5.91667
2019-10-09 18:00:00	2019-12-07 19:00:00	59.0417	2019-12-18 14:00:00	10.7917	2019-12-25 15:00:00	4.37	f	7.04167
2019-10-09 18:00:00	2019-12-08 21:00:00	60.125	2019-12-19 13:00:00	10.6667	2019-12-27 10:00:00	4.42	m	7.875
2019-10-10 14:00:00	2019-11-18 20:00:00	39.25	2019-11-27 20:00:00	9	2019-12-03 21:00:00	6.22	m	6.04167
2019-10-10 14:00:00	2019-11-19 19:00:00	40.2083	2019-11-29 15:00:00	9.83333	2019-12-05 19:00:00	6.48	m	6.16667
2019-10-10 14:00:00	2019-11-18 20:00:00	39.25	2019-11-29 15:00:00	10.7917	2019-12-03 21:00:00	10.11	f	4.25
2019-10-09 18:00:00	2019-11-18 20:00:00	40.0833	2019-11-29 15:00:00	10.7917	2019-12-03 21:00:00	5.96	m	4.25
2019-10-09 18:00:00	2019-12-05 19:00:00	57.0417	2019-12-15 12:00:00	9.70833	2019-12-22 10:00:00	6.09	f	6.91667
2019-10-09 18:00:00	2019-12-06 18:00:00	58	2019-12-16 12:00:00	9.75	2019-12-22 10:00:00	5.69	m	5.91667
2019-10-09 18:00:00	2019-11-20 21:00:00	42.125	2019-11-30 19:00:00	9.91667	2019-12-06 18:00:00	6.15	m	5.95833
2019-10-09 18:00:00	2019-12-05 19:00:00	57.0417	2019-12-16 12:00:00	10.7083	2019-12-22 10:00:00	7.01	f	5.91667
2019-10-10 14:00:00	2019-11-15 21:00:00	36.2917	2019-11-26 18:00:00	10.875	2019-12-03 21:00:00	6.98	m	7.125
2019-10-09 18:00:00	2019-11-18 20:00:00	40.0833	2019-11-30 19:00:00	11.9583	2019-12-06 18:00:00	9.4	f	5.95833
2019-10-09 18:00:00	2019-12-03 21:00:00	55.125	2019-12-14 12:00:00	10.625	2019-12-21 13:00:00	7.46	f	7.04167
2019-10-09 18:00:00	2019-12-04 19:00:00	56.0417	2019-12-15 12:00:00	10.7083	2019-12-23 12:00:00	6.88	f	8
2019-10-09 18:00:00	2019-12-07 19:00:00	59.0417	2019-12-18 14:00:00	10.7917	2019-12-25 15:00:00	4.31	m	7.04167
2019-10-09 18:00:00	2019-11-21 22:00:00	43.1667	2019-12-02 14:00:00	10.6667	2019-12-08 21:00:00	7.12	m	6.29167
2019-10-09 18:00:00	2019-11-22 21:00:00	44.125	2019-12-04 19:00:00	11.9167	2019-12-13 19:00:00	6.97	f	9
2019-10-10 14:00:00	2019-11-21 22:00:00	42.3333	2019-12-01 16:00:00	9.75	2019-12-07 19:00:00	6.35	f	6.125
2019-10-10 14:00:00	2019-11-21 22:00:00	42.3333	2019-12-03 21:00:00	11.9583	2019-12-10 22:00:00	2.5	m	7.04167
2019-10-10 14:00:00	2019-11-21 22:00:00	42.3333	2019-12-03 21:00:00	11.9583	2019-12-12 15:00:00	7.13	f	8.75
2019-10-09 18:00:00	2019-11-23 20:00:00	45.0833	2019-12-03 21:00:00	10.0417	2019-12-10 22:00:00	9.61	f	7.04167
2019-10-09 18:00:00	2019-12-08 21:00:00	60.125	2019-12-19 13:00:00	10.6667	2019-12-26 14:00:00	5.11	f	7.04167
2019-10-09 18:00:00	2019-11-24 20:00:00	46.0833	2019-12-05 19:00:00	10.9583	2019-12-12 15:00:00	9.89	f	6.83333
2019-10-09 18:00:00	2019-11-24 20:00:00	46.0833	2019-12-04 19:00:00	9.95833	2019-12-12 15:00:00	9.97	f	7.83333
2019-10-09 18:00:00	2019-11-27 20:00:00	49.0833	2019-12-08 21:00:00	11.0417	2019-12-16 12:00:00	8.81	f	7.625
2019-10-10 14:00:00	2019-11-24 20:00:00	45.25	2019-12-03 21:00:00	9.04167	2019-12-09 20:00:00	8.92	f	5.95833
2019-10-09 18:00:00	2019-12-02 14:00:00	53.8333	2019-12-13 19:00:00	11.2083	2019-12-20 15:00:00	6.03	m	6.83333
2019-10-09 18:00:00	2019-12-10 22:00:00	62.1667	2019-12-21 13:00:00	10.625	2019-12-28 16:00:00	6.96	f	7.125
2019-10-10 14:00:00	2019-11-25 18:00:00	46.1667	2019-12-05 19:00:00	10.0417	2019-12-11 19:00:00	7.67	m	6
2019-10-09 18:00:00	2019-11-28 13:00:00	49.7917	2019-12-08 21:00:00	10.3333	2019-12-16 12:00:00	7.08	m	7.625
2019-10-09 18:00:00	2019-12-07 19:00:00	59.0417	2019-12-18 14:00:00	10.7917	2019-12-20 15:00:00	5.62	m	2.04167
2019-10-09 18:00:00	2019-12-06 18:00:00	58	2019-12-16 12:00:00	9.75	2019-12-25 15:00:00	7.68	f	9.125
2019-10-09 18:00:00	2019-11-28 13:00:00	49.7917	2019-12-08 21:00:00	10.3333	2019-12-16 12:00:00	5.1	m	7.625
2019-10-09 18:00:00	2019-11-18 20:00:00	40.0833	2019-11-28 13:00:00	9.70833	2019-12-04 19:00:00	9.37	f	6.25
2019-10-09 18:00:00	2019-11-28 13:00:00	49.7917	2019-12-09 20:00:00	11.2917	2019-12-16 12:00:00	5.57	m	6.66667
2019-10-09 18:00:00	2019-12-05 19:00:00	57.0417	2019-12-15 12:00:00	9.70833	2019-12-23 12:00:00	5.93	m	8
2019-10-09 18:00:00	2019-11-28 13:00:00	49.7917	2019-12-08 21:00:00	10.3333	2019-12-15 12:00:00	8.46	f	6.625
2019-10-10 14:00:00	2019-11-29 15:00:00	50.0417	2019-12-09 20:00:00	10.2083	2019-12-16 12:00:00	9.9	f	6.66667
2019-10-29 21:00:00	2019-11-30 20:00:00	31.9583	2019-12-10 22:00:00	10.0833	2019-12-18 14:00:00	9.57	f	7.66667
2019-10-29 21:00:00	2019-12-03 21:00:00	35	2019-12-13 19:00:00	9.91667	2019-12-20 15:00:00	8.49	f	6.83333
2019-10-29 21:00:00	2019-12-04 19:00:00	35.9167	2019-12-15 12:00:00	10.7083	2019-12-22 10:00:00	8.21	f	6.91667
2019-10-29 21:00:00	2019-11-28 13:00:00	29.6667	2019-12-08 21:00:00	10.3333	2019-12-14 12:00:00	4.9	m	5.625
2019-10-29 21:00:00	2019-12-04 19:00:00	35.9167	2019-12-14 12:00:00	9.70833	2019-12-21 13:00:00	8.07	f	7.04167
2019-10-29 21:00:00	2019-11-30 20:00:00	31.9583	2019-12-10 22:00:00	10.0833	2019-12-17 12:00:00	5.46	m	6.58333
2019-10-29 21:00:00	2019-12-01 16:00:00	32.7917	2019-12-11 19:00:00	10.125	2019-12-17 12:00:00	8.6	f	5.70833
2019-10-29 21:00:00	2019-12-04 19:00:00	35.9167	2019-12-16 12:00:00	11.7083	2019-12-23 12:00:00	6.83	f	7
2019-10-29 21:00:00	2019-11-30 20:00:00	31.9583	2019-12-09 20:00:00	9	2019-12-16 12:00:00	5.62	m	6.66667
2019-10-29 21:00:00	2019-12-02 14:00:00	33.7083	2019-12-11 19:00:00	9.20833	2019-12-18 14:00:00	6	m	6.79167
2019-10-29 21:00:00	2019-12-07 19:00:00	38.9167	2019-12-18 14:00:00	10.7917	2019-12-25 15:00:00	4.68	m	7.04167
2019-10-29 21:00:00	2019-11-30 20:00:00	31.9583	2019-12-11 19:00:00	10.9583	2019-12-17 12:00:00	5.89	m	5.70833
2019-10-29 21:00:00	2019-12-01 16:00:00	32.7917	2019-12-11 19:00:00	10.125	2019-12-18 14:00:00	9.05	f	6.79167
2019-10-29 21:00:00	2019-11-30 20:00:00	31.9583	2019-12-09 20:00:00	9	2019-12-17 12:00:00	5.48	m	7.66667
2019-10-29 21:00:00	2019-12-08 21:00:00	40	2019-12-22 10:00:00	13.5417	2019-12-28 16:00:00	2.88	f	6.25
2019-10-09 18:00:00	2019-12-01 17:00:00	52.9583	2019-12-11 19:00:00	10.0833	2019-12-17 12:00:00	6.25	m	5.70833
2019-10-09 18:00:00	2019-12-02 14:00:00	53.8333	2019-12-12 15:00:00	10.0417	2019-12-18 14:00:00	5.36	m	5.95833
2019-10-09 18:00:00	2019-11-27 20:00:00	49.0833	2019-12-07 19:00:00	9.95833	2019-12-13 19:00:00	7.01	m	6
2019-10-29 21:00:00	2019-12-01 17:00:00	32.8333	2019-12-12 15:00:00	10.9167	2019-12-20 15:00:00	6.19	m	8
2019-10-29 21:00:00	2019-12-04 19:00:00	35.9167	2019-12-14 12:00:00	9.70833	2019-12-20 15:00:00	5.57	m	6.125
2019-10-29 21:00:00	2019-12-08 21:00:00	40	2019-12-19 13:00:00	10.6667	2019-12-26 14:00:00	6.78	f	7.04167
2019-10-29 21:00:00	2019-12-01 17:00:00	32.8333	2019-12-12 15:00:00	10.9167	2019-12-19 13:00:00	5.9	m	6.91667
2019-10-29 21:00:00	2019-12-05 20:00:00	36.9583	2019-12-16 12:00:00	10.6667	2019-12-22 10:00:00	8.8	f	5.91667
2019-10-29 21:00:00	2019-11-26 18:00:00	27.875	2019-12-06 18:00:00	10	2019-12-13 19:00:00	10.7	f	7.04167
2019-10-29 21:00:00	2019-11-27 20:00:00	28.9583	2019-12-07 19:00:00	9.95833	2019-12-09 20:00:00	10.94	f	2.04167
2019-10-29 21:00:00	2019-11-27 20:00:00	28.9583	2019-12-07 19:00:00	9.95833	2019-12-18 14:00:00	8.77	f	10.7917
2019-10-29 21:00:00	2019-12-01 17:00:00	32.8333	2019-12-12 15:00:00	10.9167	2019-12-24 13:00:00	6.71	f	11.9167
2019-10-29 21:00:00	2019-12-04 19:00:00	35.9167	2019-12-15 12:00:00	10.7083	2020-01-01 23:00:00	5.49	m	17.4583
2019-10-29 21:00:00	2019-12-01 17:00:00	32.8333	2019-12-10 22:00:00	9.20833	2019-12-16 12:00:00	5.74	m	5.58333
2019-10-29 21:00:00	2019-12-05 20:00:00	36.9583	2019-12-16 12:00:00	10.6667	2019-12-23 12:00:00	7.02	f	7
2019-10-29 21:00:00	2019-12-02 14:00:00	33.7083	2019-12-12 15:00:00	10.0417	2019-12-19 13:00:00	5.71	m	6.91667
2019-10-29 21:00:00	2019-12-08 21:00:00	40	2019-12-18 14:00:00	9.70833	2019-12-24 13:00:00	7.55	f	5.95833
2019-10-29 21:00:00	2019-12-02 14:00:00	33.7083	2019-12-12 15:00:00	10.0417	2019-12-20 15:00:00	9.77	f	8
2019-10-29 21:00:00	2019-11-30 20:00:00	31.9583	2019-12-10 22:00:00	10.0833	2019-12-17 12:00:00	6.38	m	6.58333
2019-10-29 21:00:00	2019-12-02 14:00:00	33.7083	2019-12-12 15:00:00	10.0417	2019-12-19 13:00:00	7.7	f	6.91667
2019-10-29 21:00:00	2019-12-02 14:00:00	33.7083	2019-12-13 19:00:00	11.2083	2019-12-20 15:00:00	5.97	m	6.83333
2019-10-29 21:00:00	2019-12-05 20:00:00	36.9583	2019-12-18 14:00:00	12.75	2019-12-22 10:00:00	5.88	m	3.83333
2019-10-29 21:00:00	2019-12-02 14:00:00	33.7083	2019-12-12 15:00:00	10.0417	2019-12-18 14:00:00	6.54	m	5.95833
2019-10-29 21:00:00	2019-12-06 18:00:00	37.875	2019-12-17 12:00:00	10.75	2019-12-24 13:00:00	9.64	f	7.04167
2019-10-29 21:00:00	2019-12-11 19:00:00	42.9167	2019-12-21 13:00:00	9.75	2019-12-27 10:00:00	3.63	m	5.875
2019-10-29 21:00:00	2019-12-02 14:00:00	33.7083	2019-12-13 19:00:00	11.2083	2019-12-21 13:00:00	10.63	f	7.75
2019-10-29 21:00:00	2019-12-04 19:00:00	35.9167	2019-12-14 12:00:00	9.70833	2019-12-21 13:00:00	8.6	f	7.04167
2019-10-29 21:00:00	2019-12-02 14:00:00	33.7083	2019-12-13 19:00:00	11.2083	2019-12-19 13:00:00	7.18	f	5.75
2019-10-29 21:00:00	2019-11-27 20:00:00	28.9583	2019-12-07 19:00:00	9.95833	2019-12-13 19:00:00	8.9	f	6
2019-10-29 21:00:00	2019-12-13 19:00:00	44.9167	2019-12-25 15:00:00	11.8333	2020-01-01 23:00:00	5.32	m	7.33333
2019-10-29 21:00:00	2019-12-02 14:00:00	33.7083	2019-12-14 12:00:00	11.9167	2019-12-19 13:00:00	5.37	m	5.04167
2019-10-29 21:00:00	2019-12-09 20:00:00	40.9583	2019-12-20 15:00:00	10.7917	2019-12-27 10:00:00	5.83	m	6.79167
2019-10-09 18:00:00	2019-12-03 21:00:00	55.125	2019-12-13 19:00:00	9.91667	2019-12-19 13:00:00	5.67	m	5.75
2019-10-09 18:00:00	2019-12-07 19:00:00	59.0417	2019-12-17 12:00:00	9.70833	2019-12-24 13:00:00	8.44	f	7.04167
2019-10-29 21:00:00	2019-12-03 21:00:00	35	2019-12-14 12:00:00	10.625	2019-12-19 13:00:00	5.68	m	5.04167
2019-10-29 21:00:00	2019-12-07 19:00:00	38.9167	2019-12-17 12:00:00	9.70833	2019-12-23 12:00:00	5.83	m	6
2019-10-29 21:00:00	2019-12-03 21:00:00	35	2019-12-12 15:00:00	8.75	2019-12-18 14:00:00	5.06	m	5.95833
2019-10-29 21:00:00	2019-12-03 21:00:00	35	2019-12-14 12:00:00	10.625	2019-12-19 13:00:00	7.11	m	5.04167
2019-10-29 21:00:00	2019-12-03 21:00:00	35	2019-12-13 19:00:00	9.91667	2019-12-20 15:00:00	4.91	m	6.83333
2019-10-29 21:00:00	2019-12-07 19:00:00	38.9167	2019-12-17 12:00:00	9.70833	2019-12-24 13:00:00	8.5	f	7.04167
2019-10-29 21:00:00	2019-12-03 21:00:00	35	2019-12-13 19:00:00	9.91667	2019-12-19 13:00:00	5.74	m	5.75
2019-10-29 21:00:00	2019-12-03 21:00:00	35	2019-12-13 19:00:00	9.91667	2019-12-20 15:00:00	7.37	m	6.83333
2019-10-29 21:00:00	2019-12-03 21:00:00	35	2019-12-14 12:00:00	10.625	2019-12-22 10:00:00	6.85	f	7.91667
2019-10-09 18:00:00	2019-12-04 20:00:00	56.0833	2019-12-14 12:00:00	9.66667	2019-12-22 10:00:00	7.69	f	7.91667
2019-10-09 18:00:00	2019-12-04 19:00:00	56.0417	2019-12-15 12:00:00	10.7083	2019-12-22 10:00:00	6.26	m	6.91667
2019-10-10 14:00:00	2019-11-24 20:00:00	45.25	2019-12-03 21:00:00	9.04167	2019-12-06 18:00:00	8.47	f	2.875
2019-10-29 21:00:00	2019-12-04 20:00:00	35.9583	2019-12-14 12:00:00	9.66667	2019-12-22 10:00:00	6.79	f	7.91667
2019-10-29 21:00:00	2019-12-07 19:00:00	38.9167	2019-12-18 14:00:00	10.7917	2019-12-24 13:00:00	5.96	m	5.95833
2019-10-29 21:00:00	2019-12-04 20:00:00	35.9583	2019-12-14 12:00:00	9.66667	2019-12-20 15:00:00	5.34	m	6.125
2019-10-29 21:00:00	2019-12-07 19:00:00	38.9167	2019-12-17 12:00:00	9.70833	2019-12-25 15:00:00	6.58	m	8.125
2019-10-29 21:00:00	2019-12-08 21:00:00	40	2019-12-18 14:00:00	9.70833	2019-12-26 14:00:00	5.83	m	8
2019-10-29 21:00:00	2019-12-08 21:00:00	40	2019-12-20 15:00:00	11.75	2019-12-29 14:00:00	3.87	f	8.95833
2019-10-29 21:00:00	2019-12-04 20:00:00	35.9583	2019-12-14 12:00:00	9.66667	2019-12-21 13:00:00	8.28	f	7.04167
2019-10-29 21:00:00	2019-12-08 21:00:00	40	2019-12-19 13:00:00	10.6667	2019-12-26 14:00:00	7.19	m	7.04167
2019-10-29 21:00:00	2019-12-13 19:00:00	44.9167	2019-12-25 15:00:00	11.8333	2019-12-31 14:00:00	8.46	f	5.95833
2019-10-29 21:00:00	2019-12-04 20:00:00	35.9583	2019-12-13 19:00:00	8.95833	2019-12-19 13:00:00	5.76	m	5.75
2019-10-29 21:00:00	2019-12-04 20:00:00	35.9583	2019-12-15 12:00:00	10.6667	2019-12-22 10:00:00	5.5	m	6.91667
2019-10-29 21:00:00	2019-12-07 19:00:00	38.9167	2019-12-18 14:00:00	10.7917	2019-12-26 14:00:00	8.72	f	8
2019-10-29 21:00:00	2019-12-04 20:00:00	35.9583	2019-12-14 12:00:00	9.66667	2019-12-22 10:00:00	9.36	f	7.91667
2019-10-29 21:00:00	2019-12-04 20:00:00	35.9583	2019-12-15 12:00:00	10.6667	2019-12-22 10:00:00	8.58	f	6.91667
2019-10-29 21:00:00	2019-12-05 20:00:00	36.9583	2019-12-15 12:00:00	9.66667	2019-12-21 13:00:00	5.62	m	6.04167
2019-10-29 21:00:00	2019-12-05 20:00:00	36.9583	2019-12-16 12:00:00	10.6667	2019-12-24 13:00:00	6.03	f	8.04167
2019-10-29 21:00:00	2019-12-07 19:00:00	38.9167	2019-12-18 14:00:00	10.7917	2019-12-25 15:00:00	4.88	f	7.04167
2019-10-09 18:00:00	2019-12-06 18:00:00	58	2019-12-16 12:00:00	9.75	2019-12-25 15:00:00	5.57	m	9.125
2019-10-09 18:00:00	2019-12-07 19:00:00	59.0417	2019-12-18 14:00:00	10.7917	2019-12-26 14:00:00	7.7	f	8
2019-10-09 18:00:00	2019-12-07 19:00:00	59.0417	2019-12-18 14:00:00	10.7917	2019-12-26 14:00:00	4.97	f	8
2019-10-10 14:00:00	2019-12-06 18:00:00	57.1667	2019-12-16 12:00:00	9.75	2019-12-22 10:00:00	8.57	f	5.91667
2019-10-29 21:00:00	2019-12-06 18:00:00	37.875	2019-12-17 12:00:00	10.75	2019-12-24 13:00:00	6.02	m	7.04167
2019-10-29 21:00:00	2019-12-06 18:00:00	37.875	2019-12-16 12:00:00	9.75	2019-12-23 12:00:00	6.44	m	7
2019-10-29 21:00:00	2019-12-06 18:00:00	37.875	2019-12-17 12:00:00	10.75	2019-12-24 13:00:00	3.85	m	7.04167
2019-10-09 18:00:00	2019-12-07 19:00:00	59.0417	2019-12-18 14:00:00	10.7917	2019-12-24 13:00:00	4.63	m	5.95833
2019-10-09 18:00:00	2019-12-07 19:00:00	59.0417	2019-12-18 14:00:00	10.7917	2019-12-25 15:00:00	6.3	m	7.04167
2019-10-09 18:00:00	2019-12-09 20:00:00	61.0833	2019-12-19 13:00:00	9.70833	2019-12-25 15:00:00	4.49	m	6.08333
2019-10-29 21:00:00	2019-12-07 19:00:00	38.9167	2019-12-17 12:00:00	9.70833	2019-12-25 15:00:00	9.05	f	8.125
2019-10-29 21:00:00	2019-12-07 19:00:00	38.9167	2019-12-18 14:00:00	10.7917	2019-12-25 15:00:00	7.28	f	7.04167
2019-10-29 21:00:00	2019-12-07 19:00:00	38.9167	2019-12-18 14:00:00	10.7917	2019-12-25 15:00:00	6.78	m	7.04167
2019-10-09 18:00:00	2019-12-10 23:00:00	62.2083	2019-12-22 10:00:00	11.4583	2019-12-29 14:00:00	6	m	7.16667
2019-10-09 18:00:00	2019-12-11 19:00:00	63.0417	2019-12-24 13:00:00	12.75	2020-01-01 23:00:00	5.91	m	8.41667
2019-10-10 14:00:00	2019-12-14 12:00:00	64.9167	2019-12-25 15:00:00	11.125	2019-12-31 14:00:00	8.57	f	5.95833
2019-10-29 21:00:00	2019-12-15 12:00:00	46.625	2019-12-26 14:00:00	11.0833	2020-01-02 15:00:00	7.34	f	7.04167
2019-10-09 18:00:00	2019-12-17 12:00:00	68.75	2019-12-27 10:00:00	9.91667	2020-01-04 10:00:00	6.98	f	8
		42.6598		10.388				6.7729

## Sheet: 23
Seed entry	Pupation	Larval time	Eclosion	Pupal time	Emergence	Body mass	Sex	Teneral
2019-10-09 18:00:00	2019-11-04 20:00:00	26.0833	2019-11-11 18:00:00	6.91667	2019-11-16 18:00:00	4.55	m	5
2019-10-09 18:00:00	2019-10-29 19:00:00	20.0417	2019-11-04 20:00:00	6.04167	2019-11-09 20:00:00	5.66	m	5
2019-10-09 18:00:00	2019-10-29 19:00:00	20.0417	2019-11-05 19:00:00	7	2019-11-08 19:00:00	5.99	m	3
2019-10-09 18:00:00	2019-10-30 19:00:00	21.0417	2019-11-05 19:00:00	6	2019-11-10 16:00:00	5.09	m	4.875
2019-10-09 18:00:00	2019-10-30 19:00:00	21.0417	2019-11-05 19:00:00	6	2019-11-09 20:00:00	7.81	f	4.04167
2019-10-09 18:00:00	2019-10-31 19:00:00	22.0417	2019-11-05 19:00:00	5	2019-11-09 20:00:00	5.31	m	4.04167
2019-10-09 18:00:00	2019-10-30 19:00:00	21.0417	2019-11-05 19:00:00	6	2019-11-09 20:00:00	4.6	m	4.04167
2019-10-09 18:00:00	2019-10-31 19:00:00	22.0417	2019-11-06 18:00:00	5.95833	2019-11-11 18:00:00	8.12	f	5
2019-10-09 18:00:00	2019-10-31 19:00:00	22.0417	2019-11-07 16:00:00	6.875	2019-11-11 18:00:00	9.35	f	4.08333
2019-10-09 18:00:00	2019-11-01 18:00:00	23	2019-11-08 19:00:00	7.04167	2019-11-13 18:00:00	8.52	f	4.95833
2019-10-09 18:00:00	2019-10-31 19:00:00	22.0417	2019-11-07 16:00:00	6.875	2019-11-11 18:00:00	8.51	f	4.08333
2019-10-09 18:00:00	2019-11-03 17:00:00	24.9583	2019-11-12 18:00:00	9.04167	2019-11-22 20:00:00	7.11	f	10.0833
2019-10-09 18:00:00	2019-10-31 19:00:00	22.0417	2019-11-07 16:00:00	6.875	2019-11-12 18:00:00	7.75	f	5.08333
2019-10-09 18:00:00	2019-10-25 18:00:00	16	2019-11-03 17:00:00	8.95833	2019-11-07 16:00:00	5.04	m	3.95833
2019-10-10 14:00:00	2019-10-31 19:00:00	21.2083	2019-11-06 18:00:00	5.95833	2019-11-11 18:00:00	7.82	f	5
2019-10-10 14:00:00	2019-10-31 19:00:00	21.2083	2019-11-06 18:00:00	5.95833	2019-11-11 18:00:00	5.2	m	5
2019-10-09 18:00:00	2019-11-01 18:00:00	23	2019-11-08 19:00:00	7.04167	2019-11-12 18:00:00	7.45	f	3.95833
2019-10-09 18:00:00	2019-10-29 19:00:00	20.0417	2019-11-06 18:00:00	7.95833	2019-11-11 18:00:00	4.36	m	5
2019-10-09 18:00:00	2019-11-01 18:00:00	23	2019-11-08 19:00:00	7.04167	2019-11-11 18:00:00	7.84	f	2.95833
2019-10-09 18:00:00	2019-11-01 18:00:00	23	2019-11-08 19:00:00	7.04167	2019-11-12 18:00:00	5.41	m	3.95833
2019-10-09 18:00:00	2019-10-30 19:00:00	21.0417	2019-11-06 18:00:00	6.95833	2019-11-09 20:00:00	5.08	m	3.08333
2019-10-09 18:00:00	2019-10-30 19:00:00	21.0417	2019-11-07 16:00:00	7.875	2019-11-12 18:00:00	5.33	m	5.08333
2019-10-09 18:00:00	2019-11-01 18:00:00	23	2019-11-08 19:00:00	7.04167	2019-11-12 18:00:00	4.68	m	3.95833
2019-10-10 14:00:00	2019-10-30 19:00:00	20.2083	2019-11-06 18:00:00	6.95833	2019-11-09 20:00:00	8.37	f	3.08333
2019-10-10 14:00:00	2019-10-30 19:00:00	20.2083	2019-11-07 16:00:00	7.875	2019-11-11 18:00:00	4.97	m	4.08333
2019-10-10 14:00:00	2019-11-08 21:00:00	29.2917	2019-11-17 18:00:00	8.875	2019-11-26 17:00:00	6.52	m	8.95833
2019-10-09 18:00:00	2019-11-02 17:00:00	23.9583	2019-11-08 19:00:00	6.08333	2019-11-12 18:00:00	8.84	f	3.95833
2019-10-09 18:00:00	2019-11-01 18:00:00	23	2019-11-08 19:00:00	7.04167	2019-11-13 18:00:00	7.66	f	4.95833
2019-10-09 18:00:00	2019-11-02 17:00:00	23.9583	2019-11-09 20:00:00	7.125	2019-11-13 18:00:00	6.44	m	3.91667
2019-10-09 18:00:00	2019-11-02 17:00:00	23.9583	2019-11-09 20:00:00	7.125	2019-11-13 18:00:00	7.6	f	3.91667
2019-10-09 18:00:00	2019-10-30 19:00:00	21.0417	2019-11-06 18:00:00	6.95833	2019-11-11 18:00:00	4.64	m	5
2019-10-10 14:00:00	2019-11-02 17:00:00	23.125	2019-11-09 20:00:00	7.125	2019-11-14 22:00:00	6.91	f	5.08333
2019-10-10 14:00:00	2019-10-27 17:00:00	17.125	2019-11-05 19:00:00	9.08333	2019-11-10 16:00:00	5.33	m	4.875
2019-10-09 18:00:00	2019-10-31 19:00:00	22.0417	2019-11-06 18:00:00	5.95833	2019-11-11 18:00:00	7.87	f	5
2019-10-09 18:00:00	2019-10-31 19:00:00	22.0417	2019-11-07 16:00:00	6.875	2019-11-12 18:00:00	4.94	m	5.08333
2019-10-09 18:00:00	2019-11-03 17:00:00	24.9583	2019-11-09 20:00:00	6.125	2019-11-15 21:00:00	5.99	f	6.04167
2019-10-09 18:00:00	2019-11-03 17:00:00	24.9583	2019-11-10 16:00:00	6.95833	2019-11-15 21:00:00	7.35	f	5.20833
2019-10-09 18:00:00	2019-10-29 19:00:00	20.0417	2019-11-05 19:00:00	7	2019-11-09 20:00:00	4.48	m	4.04167
2019-10-09 18:00:00	2019-10-31 19:00:00	22.0417	2019-11-07 16:00:00	6.875	2019-11-12 18:00:00	8.05	f	5.08333
2019-10-09 18:00:00	2019-10-27 17:00:00	17.9583	2019-11-04 20:00:00	8.125	2019-11-09 20:00:00	7.75	f	5
2019-10-10 14:00:00	2019-10-31 19:00:00	21.2083	2019-11-06 18:00:00	5.95833	2019-11-09 20:00:00	9.26	f	3.08333
2019-10-10 14:00:00	2019-11-01 18:00:00	22.1667	2019-11-07 16:00:00	5.91667	2019-11-12 18:00:00	7.33	f	5.08333
2019-10-09 18:00:00	2019-11-04 20:00:00	26.0833	2019-11-10 16:00:00	5.83333	2019-11-14 22:00:00	5.63	m	4.25
2019-10-09 18:00:00	2019-11-04 20:00:00	26.0833	2019-11-11 18:00:00	6.91667	2019-11-14 22:00:00	5.51	m	3.16667
2019-10-09 18:00:00	2019-11-04 20:00:00	26.0833	2019-11-11 18:00:00	6.91667	2019-11-16 20:00:00	7.75	f	5.08333
2019-10-09 18:00:00	2019-11-04 20:00:00	26.0833	2019-11-11 18:00:00	6.91667	2019-11-16 20:00:00	7.04	f	5.08333
2019-10-09 18:00:00	2019-10-29 19:00:00	20.0417	2019-11-06 18:00:00	7.95833	2019-11-11 18:00:00	5.92	m	5
2019-10-10 14:00:00	2019-11-04 20:00:00	25.25	2019-11-10 16:00:00	5.83333	2019-11-14 22:00:00	5.73	m	4.25
2019-10-10 14:00:00	2019-11-04 20:00:00	25.25	2019-11-10 16:00:00	5.83333	2019-11-15 21:00:00	7.14	f	5.20833
2019-10-10 14:00:00	2019-11-04 20:00:00	25.25	2019-11-11 18:00:00	6.91667	2019-11-16 20:00:00	6.08	f	5.08333
2019-10-09 18:00:00	2019-11-05 19:00:00	27.0417	2019-11-13 18:00:00	7.95833	2019-11-18 19:00:00	5.72	f	5.04167
2019-10-09 18:00:00	2019-11-01 18:00:00	23	2019-11-08 19:00:00	7.04167	2019-11-12 18:00:00	8.18	f	3.95833
2019-10-09 18:00:00	2019-11-06 18:00:00	28	2019-11-14 22:00:00	8.16667	2019-11-21 21:00:00	3.29	m	6.95833
2019-10-09 18:00:00	2019-11-06 18:00:00	28	2019-11-15 21:00:00	9.125	2019-11-26 17:00:00	7.36	m	10.8333
2019-10-09 18:00:00	2019-11-06 18:00:00	28	2019-11-15 21:00:00	9.125	2019-11-27 19:00:00	6.69	f	11.9167
2019-10-10 14:00:00	2019-11-06 18:00:00	27.1667	2019-11-13 18:00:00	7	2019-11-14 22:00:00	5.07	m	1.16667
2019-10-10 14:00:00	2019-10-29 19:00:00	19.2083	2019-11-06 18:00:00	7.95833	2019-11-10 16:00:00	4.3	m	3.91667
2019-10-09 18:00:00	2019-11-08 19:00:00	30.0417	2019-11-14 22:00:00	6.125	2019-11-19 19:00:00	5.4	f	4.875
2019-10-29 21:00:00	2019-11-13 18:00:00	14.875	2019-11-20 20:00:00	7.08333	2019-11-24 20:00:00	7.79	f	4
2019-10-29 21:00:00	2019-11-19 18:00:00	20.875	2019-11-25 17:00:00	5.95833	2019-11-29 15:00:00	4.79	m	3.91667
2019-10-29 21:00:00	2019-11-21 21:00:00	23	2019-11-27 19:00:00	5.91667	2019-12-02 13:00:00	6.72	f	4.75
2019-10-29 21:00:00	2019-11-17 19:00:00	18.9167	2019-11-24 20:00:00	7.04167	2019-11-28 13:00:00	5.69	m	3.70833
2019-10-29 21:00:00	2019-11-21 22:00:00	23.0417	2019-11-27 19:00:00	5.875	2019-12-02 13:00:00	7.39	f	4.75
2019-10-29 21:00:00	2019-11-21 22:00:00	23.0417	2019-11-27 19:00:00	5.875	2019-12-02 13:00:00	6.85	f	4.75
2019-10-29 21:00:00	2019-11-25 17:00:00	26.8333	2019-12-01 16:00:00	5.95833	2019-12-05 19:00:00	5.58	f	4.125
2019-10-29 21:00:00	2019-11-18 19:00:00	19.9167	2019-11-23 20:00:00	5.04167	2019-11-28 13:00:00	7.7	f	4.70833
2019-10-29 21:00:00	2019-11-21 21:00:00	23	2019-11-28 13:00:00	6.66667	2019-12-03 20:00:00	5.13	m	5.29167
2019-10-29 21:00:00	2019-11-18 19:00:00	19.9167	2019-11-24 20:00:00	6.04167	2019-11-29 15:00:00	7.12	f	4.79167
2019-10-29 21:00:00	2019-11-18 19:00:00	19.9167	2019-11-25 17:00:00	6.91667	2019-11-29 15:00:00	7.2	f	3.91667
2019-10-29 21:00:00	2019-11-18 19:00:00	19.9167	2019-11-24 20:00:00	6.04167	2019-11-28 13:00:00	5.97	m	3.70833
2019-10-29 21:00:00	2019-11-20 21:00:00	22	2019-11-27 19:00:00	6.91667	2019-12-02 13:00:00	8.19	f	4.75
2019-10-29 21:00:00	2019-11-21 21:00:00	23	2019-11-27 19:00:00	5.91667	2019-12-02 13:00:00	8.36	f	4.75
2019-10-29 21:00:00	2019-11-19 19:00:00	20.9167	2019-11-26 17:00:00	6.91667	2019-11-30 19:00:00	4.05	m	4.08333
2019-10-29 21:00:00	2019-11-20 21:00:00	22	2019-11-27 19:00:00	6.91667	2019-12-01 16:00:00	7.8	f	3.875
2019-10-29 21:00:00	2019-11-20 21:00:00	22	2019-11-27 19:00:00	6.91667	2019-12-01 16:00:00	4.22	m	3.875
2019-10-29 21:00:00	2019-11-22 20:00:00	23.9583	2019-11-29 15:00:00	6.79167	2019-12-03 20:00:00	2.47	f	4.20833
2019-10-29 21:00:00	2019-11-22 20:00:00	23.9583	2019-11-29 15:00:00	6.79167	2019-12-03 20:00:00	5.22	f	4.20833
2019-10-29 21:00:00	2019-11-19 19:00:00	20.9167	2019-11-26 17:00:00	6.91667	2019-11-30 19:00:00	6.37	f	4.08333
2019-10-29 21:00:00	2019-11-22 20:00:00	23.9583	2019-11-29 15:00:00	6.79167	2019-12-04 19:00:00	7.91	f	5.16667
2019-10-29 21:00:00	2019-11-19 19:00:00	20.9167	2019-11-24 20:00:00	5.04167	2019-11-26 17:00:00	5.56	m	1.875
2019-10-29 21:00:00	2019-11-19 19:00:00	20.9167	2019-11-25 17:00:00	5.91667	2019-11-30 19:00:00	4.92	m	5.08333
2019-10-29 21:00:00	2019-11-20 21:00:00	22	2019-11-25 17:00:00	4.83333	2019-11-30 19:00:00	7.02	f	5.08333
2019-10-29 21:00:00	2019-11-21 21:00:00	23	2019-11-27 19:00:00	5.91667	2019-12-02 13:00:00	5.64	m	4.75
2019-10-29 21:00:00	2019-11-20 21:00:00	22	2019-11-27 19:00:00	6.91667	2019-12-02 13:00:00	6.87	f	4.75
2019-10-29 21:00:00	2019-11-26 16:00:00	27.7917	2019-12-01 16:00:00	5	2019-12-05 19:00:00	4.33	m	4.125
2019-10-29 21:00:00	2019-11-19 19:00:00	20.9167	2019-11-25 17:00:00	5.91667	2019-11-30 19:00:00	3.77	m	5.08333
2019-10-29 21:00:00	2019-11-20 21:00:00	22	2019-11-27 19:00:00	6.91667	2019-12-01 16:00:00	8.34	f	3.875
2019-10-29 21:00:00	2019-11-20 21:00:00	22	2019-11-26 17:00:00	5.83333	2019-11-30 19:00:00	8.16	f	4.08333
2019-10-29 21:00:00	2019-11-23 20:00:00	24.9583	2019-11-30 19:00:00	6.95833	2019-12-04 19:00:00	6.17	f	4
2019-10-29 21:00:00	2019-11-22 20:00:00	23.9583	2019-11-29 15:00:00	6.79167	2019-12-03 20:00:00	7.66	f	4.20833
2019-10-29 21:00:00	2019-11-22 20:00:00	23.9583	2019-11-29 15:00:00	6.79167	2019-12-03 20:00:00	7.3	f	4.20833
2019-10-29 21:00:00	2019-11-22 20:00:00	23.9583	2019-11-29 15:00:00	6.79167	2019-12-04 19:00:00	8.36	f	5.16667
2019-10-29 21:00:00	2019-11-23 20:00:00	24.9583	2019-11-30 19:00:00	6.95833	2019-12-04 19:00:00	6.49	f	4
2019-10-29 21:00:00	2019-11-23 20:00:00	24.9583	2019-11-30 19:00:00	6.95833	2019-12-04 19:00:00	7	f	4
2019-10-29 21:00:00	2019-11-22 20:00:00	23.9583	2019-11-29 15:00:00	6.79167	2019-12-02 13:00:00	6.4	m	2.91667
2019-10-29 21:00:00	2019-11-23 20:00:00	24.9583	2019-11-30 19:00:00	6.95833	2019-12-04 19:00:00	7.01	f	4
		22.7817		6.7678				4.63672

## Sheet: 26
Seed entry	Pupation	Larval time	Eclosion	Pupal time	Emergence	Body mass	Sex	Teneral
2019-10-10 14:00:00	2019-10-23 14:00:00	13	2019-10-29 19:00:00	6.20833	2019-11-01 18:00:00	4.02	m	2.95833
2019-10-10 14:00:00	2019-10-24 19:00:00	14.2083	2019-10-29 19:00:00	5	2019-11-02 17:00:00	7.1	f	3.91667
2019-10-09 18:00:00	2019-10-23 14:00:00	13.8333	2019-10-29 19:00:00	6.20833	2019-10-31 18:00:00	4.63	m	1.95833
2019-10-09 18:00:00	2019-10-24 19:00:00	15.0417	2019-10-29 19:00:00	5	2019-11-01 18:00:00	4.39	m	2.95833
2019-10-09 18:00:00	2019-10-27 16:00:00	17.9167	2019-11-02 17:00:00	6.04167	2019-11-10 15:00:00	5.84	f	7.91667
2019-10-09 18:00:00	2019-10-24 19:00:00	15.0417	2019-10-29 19:00:00	5	2019-11-01 18:00:00	3.79	m	2.95833
2019-10-09 18:00:00	2019-10-23 14:00:00	13.8333	2019-10-29 19:00:00	6.20833	2019-11-03 16:00:00	7.04	f	4.875
2019-10-09 18:00:00	2019-10-25 16:00:00	15.9167	2019-10-29 19:00:00	4.125	2019-11-02 17:00:00	7.84	f	3.91667
2019-10-09 18:00:00	2019-10-30 18:00:00	21	2019-11-04 17:00:00	4.95833	2019-11-07 16:00:00	6.62	f	2.95833
2019-10-09 18:00:00	2019-10-25 16:00:00	15.9167	2019-10-30 18:00:00	5.08333	2019-11-02 17:00:00	7.94	f	2.95833
2019-10-09 18:00:00	2019-10-24 19:00:00	15.0417	2019-10-30 18:00:00	5.95833	2019-11-02 17:00:00	7.32	f	2.95833
2019-10-09 18:00:00	2019-10-25 16:00:00	15.9167	2019-10-29 19:00:00	4.125	2019-10-31 18:00:00	5.11	m	1.95833
2019-10-10 14:00:00	2019-10-24 19:00:00	14.2083	2019-10-28 18:00:00	3.95833	2019-10-31 18:00:00	4.42	m	3
2019-10-10 14:00:00	2019-10-25 16:00:00	15.0833	2019-10-30 18:00:00	5.08333	2019-11-02 17:00:00	7.98	f	2.95833
2019-10-10 14:00:00	2019-10-24 19:00:00	14.2083	2019-10-30 18:00:00	5.95833	2019-11-02 17:00:00	6.71	f	2.95833
2019-10-10 14:00:00	2019-10-25 16:00:00	15.0833	2019-10-30 18:00:00	5.08333	2019-11-03 16:00:00	6.52	f	3.91667
2019-10-10 14:00:00	2019-10-25 16:00:00	15.0833	2019-11-03 16:00:00	9	2019-11-16 19:00:00	5.33	m	13.125
2019-10-10 14:00:00	2019-10-24 19:00:00	14.2083	2019-10-30 18:00:00	5.95833	2019-11-02 17:00:00	4.84	m	2.95833
2019-10-09 18:00:00	2019-10-21 17:00:00	11.9583	2019-10-28 18:00:00	7.04167	2019-10-31 18:00:00	3.97	m	3
2019-10-09 18:00:00	2019-10-26 17:00:00	16.9583	2019-10-30 18:00:00	4.04167	2019-11-02 17:00:00	5.12	m	2.95833
2019-10-09 18:00:00	2019-10-26 17:00:00	16.9583	2019-11-01 18:00:00	6.04167	2019-11-03 16:00:00	4.04	m	1.91667
2019-10-09 18:00:00	2019-10-26 17:00:00	16.9583	2019-10-30 18:00:00	4.04167	2019-11-02 17:00:00	7.68	f	2.95833
2019-10-10 14:00:00	2019-10-24 19:00:00	14.2083	2019-10-30 18:00:00	5.95833	2019-11-02 17:00:00	4.19	m	2.95833
2019-10-10 14:00:00	2019-10-26 17:00:00	16.125	2019-10-31 18:00:00	5.04167	2019-11-03 16:00:00	7.4	f	2.91667
2019-10-10 14:00:00	2019-10-26 17:00:00	16.125	2019-10-31 18:00:00	5.04167	2019-11-04 17:00:00	7.01	f	3.95833
2019-10-10 14:00:00	2019-10-26 17:00:00	16.125	2019-10-30 18:00:00	4.04167	2019-11-02 17:00:00	7.13	f	2.95833
2019-10-09 18:00:00	2019-10-27 17:00:00	17.9583	2019-11-01 18:00:00	5.04167	2019-11-04 17:00:00	7.38	f	2.95833
2019-10-09 18:00:00	2019-10-27 17:00:00	17.9583	2019-11-01 18:00:00	5.04167	2019-11-04 17:00:00	4.94	m	2.95833
2019-10-09 18:00:00	2019-10-24 19:00:00	15.0417	2019-11-01 18:00:00	7.95833	2019-11-05 18:00:00	7.78	f	4
2019-10-09 18:00:00	2019-10-27 17:00:00	17.9583	2019-11-01 18:00:00	5.04167	2019-11-05 18:00:00	5.73	f	4
2019-10-09 18:00:00	2019-10-27 17:00:00	17.9583	2019-11-03 16:00:00	6.95833	2019-11-10 15:00:00	6.28	f	6.95833
2019-10-09 18:00:00	2019-10-27 17:00:00	17.9583	2019-11-03 16:00:00	6.95833	2019-11-11 18:00:00	6.43	f	8.08333
2019-10-09 18:00:00	2019-10-25 16:00:00	15.9167	2019-10-31 18:00:00	6.08333	2019-11-03 16:00:00	8.14	f	2.91667
2019-10-10 14:00:00	2019-10-27 17:00:00	17.125	2019-11-01 18:00:00	5.04167	2019-11-04 17:00:00	7.62	f	2.95833
2019-10-10 14:00:00	2019-10-27 17:00:00	17.125	2019-11-02 17:00:00	6	2019-11-10 15:00:00	5.18	m	7.91667
2019-10-10 14:00:00	2019-10-27 17:00:00	17.125	2019-11-05 18:00:00	9.04167	2019-11-11 18:00:00	6.22	f	6
2019-10-10 14:00:00	2019-10-27 17:00:00	17.125	2019-11-01 18:00:00	5.04167	2019-11-02 17:00:00	7.82	f	0.958333
2019-10-09 18:00:00	2019-10-28 18:00:00	19	2019-11-03 16:00:00	5.91667	2019-11-05 18:00:00	7.55	f	2.08333
2019-10-09 18:00:00	2019-10-28 18:00:00	19	2019-11-03 16:00:00	5.91667	2019-11-05 18:00:00	4.28	m	2.08333
2019-10-09 18:00:00	2019-10-24 19:00:00	15.0417	2019-10-30 18:00:00	5.95833	2019-11-01 18:00:00	5.36	m	2
2019-10-09 18:00:00	2019-10-28 18:00:00	19	2019-11-05 18:00:00	8	2019-11-30 19:00:00	6	m	25.0417
2019-10-10 14:00:00	2019-10-28 18:00:00	18.1667	2019-11-04 17:00:00	6.95833	2019-11-14 22:00:00	6.58	f	10.2083
2019-10-09 18:00:00	2019-10-25 16:00:00	15.9167	2019-10-31 18:00:00	6.08333	2019-11-04 17:00:00	7.17	f	3.95833
2019-10-09 18:00:00	2019-10-29 19:00:00	20.0417	2019-11-03 16:00:00	4.875	2019-11-07 16:00:00	7.18	f	4
2019-10-10 14:00:00	2019-10-29 19:00:00	19.2083	2019-11-05 18:00:00	6.95833	2019-11-16 19:00:00	5.69	m	11.0417
2019-10-10 14:00:00	2019-10-31 18:00:00	21.1667	2019-11-06 17:00:00	5.95833	2019-11-18 19:00:00	5.48	m	12.0833
2019-10-10 14:00:00	2019-10-29 19:00:00	19.2083	2019-11-05 18:00:00	6.95833	died
2019-10-09 18:00:00	2019-10-28 18:00:00	19	2019-11-02 17:00:00	4.95833	2019-11-07 16:00:00	3.88	f	4.95833
2019-10-09 18:00:00	2019-10-28 18:00:00	19	2019-11-03 16:00:00	5.91667	2019-11-26 17:00:00	4.24	m	23.0417
2019-10-09 18:00:00	2019-10-30 18:00:00	21	2019-11-06 17:00:00	6.95833	2019-11-21 20:00:00	5.08	m	15.125
2019-10-09 18:00:00	2019-10-24 19:00:00	15.0417	2019-10-30 18:00:00	5.95833	2019-10-31 18:00:00	5.62	m	1
2019-10-10 14:00:00	2019-10-30 18:00:00	20.1667	2019-11-06 17:00:00	6.95833	2019-11-11 18:00:00	6.91	m	5.04167
2019-10-09 18:00:00	2019-10-31 18:00:00	22	2019-11-06 17:00:00	5.95833	2019-11-12 18:00:00	6.66	m	6.04167
2019-10-10 14:00:00	2019-10-31 18:00:00	21.1667	2019-11-07 16:00:00	6.91667	2019-11-11 18:00:00	5.4	m	4.08333
2019-10-10 14:00:00	2019-10-31 18:00:00	21.1667	2019-11-07 16:00:00	6.91667	2019-11-13 18:00:00	5.77	f	6.08333
2019-10-09 18:00:00	2019-10-25 16:00:00	15.9167	2019-11-01 18:00:00	7.08333	2019-11-04 17:00:00	7.51	f	2.95833
2019-10-10 14:00:00	2019-10-25 16:00:00	15.0833	2019-11-02 17:00:00	8.04167	2019-11-03 16:00:00	4.9	m	0.958333
2019-10-09 18:00:00	2019-11-02 17:00:00	23.9583	2019-11-08 19:00:00	6.08333	2019-11-13 18:00:00	6.16	m	4.95833
2019-10-09 18:00:00	2019-11-02 17:00:00	23.9583	2019-11-09 20:00:00	7.125	2019-11-13 18:00:00	7.06	f	3.91667
2019-10-10 14:00:00	2019-11-03 16:00:00	24.0833	2019-11-09 20:00:00	6.16667	2019-11-11 18:00:00	5.58	f	1.91667
2019-10-09 18:00:00	2019-10-28 18:00:00	19	2019-11-04 17:00:00	6.95833	2019-11-05 18:00:00	4.33	m	1.04167
2019-10-29 21:00:00	2019-11-12 20:00:00	13.9583	2019-11-17 19:00:00	4.95833	2019-11-20 20:00:00	3.65	m	3.04167
2019-10-29 21:00:00	2019-11-15 20:00:00	16.9583	2019-11-20 20:00:00	5	2019-11-24 20:00:00	7.06	f	4
2019-10-29 21:00:00	2019-11-12 20:00:00	13.9583	2019-11-17 19:00:00	4.95833	2019-11-20 20:00:00	7.24	f	3.04167
2019-10-29 21:00:00	2019-11-13 19:00:00	14.9167	2019-11-18 19:00:00	5	2019-11-22 20:00:00	5.84	f	4.04167
2019-10-29 21:00:00	2019-11-11 18:00:00	12.875	2019-11-16 19:00:00	5.04167	2019-11-20 20:00:00	3.77	m	4.04167
2019-10-29 21:00:00	2019-11-14 22:00:00	16.0417	2019-11-20 20:00:00	5.91667	2019-11-23 20:00:00	4.48	m	3
2019-10-29 21:00:00	2019-11-14 22:00:00	16.0417	2019-11-19 18:00:00	4.83333	2019-11-22 20:00:00	8.17	f	3.08333
2019-10-29 21:00:00	2019-11-16 19:00:00	17.9167	2019-11-21 20:00:00	5.04167	2019-11-23 20:00:00	3.9	m	2
2019-10-29 21:00:00	2019-11-16 19:00:00	17.9167	2019-11-22 20:00:00	6.04167	2019-11-26 17:00:00	4.84	f	3.875
2019-10-29 21:00:00	2019-11-14 22:00:00	16.0417	2019-11-19 18:00:00	4.83333	2019-11-23 20:00:00	4.18	m	4.08333
2019-10-29 21:00:00	2019-11-15 20:00:00	16.9583	2019-11-20 20:00:00	5	2019-11-24 20:00:00	7.47	f	4
2019-10-29 21:00:00	2019-11-16 19:00:00	17.9167	2019-11-25 17:00:00	8.91667	2019-11-27 19:00:00	5.93	m	2.08333
2019-10-29 21:00:00	2019-11-14 22:00:00	16.0417	2019-11-19 18:00:00	4.83333	2019-11-22 20:00:00	4.41	m	3.08333
2019-10-29 21:00:00	2019-11-16 19:00:00	17.9167	2019-11-21 20:00:00	5.04167	2019-11-24 20:00:00	7.79	f	3
2019-10-29 21:00:00	2019-11-14 22:00:00	16.0417	2019-11-20 20:00:00	5.91667	2019-11-23 20:00:00	3.48	m	3
2019-10-29 21:00:00	2019-11-15 20:00:00	16.9583	2019-11-20 20:00:00	5	2019-11-23 20:00:00	4.28	m	3
2019-10-29 21:00:00	2019-11-16 19:00:00	17.9167	2019-11-20 20:00:00	4.04167	2019-11-24 20:00:00	7.31	f	4
2019-10-29 21:00:00	2019-11-15 20:00:00	16.9583	2019-11-20 20:00:00	5	2019-11-23 20:00:00	6.25	f	3
2019-10-29 21:00:00	2019-11-14 22:00:00	16.0417	2019-11-20 20:00:00	5.91667	2019-11-23 20:00:00	3.79	m	3
2019-10-29 21:00:00	2019-11-16 19:00:00	17.9167	2019-11-22 20:00:00	6.04167	2019-11-24 20:00:00	5.43	f	2
2019-10-29 21:00:00	2019-11-16 19:00:00	17.9167	2019-11-22 20:00:00	6.04167	2019-11-26 17:00:00	5.25	f	3.875
2019-10-29 21:00:00	2019-11-16 19:00:00	17.9167	2019-11-24 19:00:00	8	2019-11-27 19:00:00	5.68	m	3
2019-10-29 21:00:00	2019-11-16 19:00:00	17.9167	2019-11-22 15:20:57	5.84789	2019-12-03 20:00:00	5.8	f	11.1938
2019-10-29 21:00:00	2019-11-15 20:00:00	16.9583	2019-11-20 20:00:00	5	2019-11-24 20:00:00	5.81	f	4
2019-10-29 21:00:00	2019-11-15 20:00:00	16.9583	2019-11-20 20:00:00	5	2019-11-23 20:00:00	4.36	m	3
2019-10-29 21:00:00	2019-11-18 19:00:00	19.9167	2019-11-23 20:00:00	5.04167	2019-11-27 19:00:00	7.67	f	3.95833
2019-10-29 21:00:00	2019-11-15 20:00:00	16.9583	2019-11-20 20:00:00	5	2019-11-24 20:00:00	6.91	f	4
2019-10-29 21:00:00	2019-11-19 18:00:00	20.875	2019-11-27 19:00:00	8.04167	2019-12-06 18:00:00	6.53	f	8.95833
2019-10-29 21:00:00	2019-11-15 20:00:00	16.9583	2019-11-20 20:00:00	5	2019-11-23 20:00:00	4.21	m	3
2019-10-29 21:00:00	2019-11-15 20:00:00	16.9583	2019-11-20 20:00:00	5	2019-11-23 20:00:00	3.29	m	3
2019-10-29 21:00:00	2019-11-16 19:00:00	17.9167	2019-11-21 20:00:00	5.04167	2019-11-25 17:00:00	8.28	f	3.875
2019-10-29 21:00:00	2019-11-17 19:00:00	18.9167	2019-11-24 19:00:00	7	2019-12-02 13:00:00	5.76	f	7.75
2019-10-29 21:00:00	2019-11-17 19:00:00	18.9167	2019-11-24 19:00:00	7	2019-12-04 19:00:00	4.48	m	10
2019-10-29 21:00:00	2019-11-17 19:00:00	18.9167	2019-11-21 20:00:00	4.04167	2019-11-25 17:00:00	3.67	m	3.875
2019-10-29 21:00:00	2019-11-17 19:00:00	18.9167	2019-11-22 20:00:00	5.04167	2019-11-25 17:00:00	3.81	m	2.875
2019-10-29 21:00:00	2019-11-20 20:00:00	21.9583	2019-11-25 17:00:00	4.875	2019-11-27 19:00:00	3.78	m	2.08333
2019-10-29 21:00:00	2019-11-17 19:00:00	18.9167	2019-11-21 20:00:00	4.04167	2019-11-24 20:00:00	4	m	3
2019-10-29 21:00:00	2019-11-18 19:00:00	19.9167	2019-11-23 20:00:00	5.04167	2019-11-26 17:00:00	6.37	m	2.875
2019-10-29 21:00:00	2019-11-23 20:00:00	24.9583	2019-11-29 14:00:00	5.75	2019-12-02 13:00:00	6.57	f	2.95833
2019-10-29 21:00:00	2019-11-19 18:00:00	20.875	2019-11-24 19:00:00	5.04167	2019-11-28 12:00:00	6.56	f	3.70833
2019-10-29 21:00:00	2019-11-21 20:00:00	22.9583	2019-11-27 19:00:00	5.95833	2019-11-30 19:00:00	5.48	f	3
2019-10-29 21:00:00	2019-11-15 20:00:00	16.9583	2019-11-21 20:00:00	6	2019-11-24 20:00:00	4.95	m	3
2019-10-29 21:00:00	2019-11-17 19:00:00	18.9167	2019-11-24 19:00:00	7	2019-11-25 17:00:00	8.62	f	0.916667
		17.5112		5.78019				4.47033

## Sheet: 29
Seed entry	Pupation	Larval time	Eclosion	Pupal time	Emergence	Body mass	Sex	Teneral
2019-10-09 18:00:00	2019-10-21 11:00:00	11.7083	2019-10-26 17:00:00	5.25	2019-10-28 18:00:00	4.49	m	2.04167
2019-10-09 18:00:00	2019-10-21 11:00:00	11.7083	2019-10-26 17:00:00	5.25	2019-10-28 18:00:00	4.14	m	2.04167
2019-10-09 18:00:00	2019-10-20 20:00:00	11.0833	2019-10-25 16:00:00	4.83333	2019-10-28 18:00:00	6.27	f	3.08333
2019-10-09 18:00:00	2019-10-21 11:00:00	11.7083	2019-10-26 17:00:00	5.25	2019-10-28 18:00:00	4.81	f	2.04167
2019-10-09 18:00:00	2019-10-21 11:00:00	11.7083	2019-10-26 17:00:00	5.25	2019-10-29 17:00:00	4.32	m	3
2019-10-09 18:00:00	2019-10-21 11:00:00	11.7083	2019-10-26 17:00:00	5.25	2019-10-29 17:00:00	6.84	f	3
2019-10-09 18:00:00	2019-10-22 20:00:00	13.0833	2019-10-27 16:00:00	4.83333	2019-10-28 18:00:00	4.52	m	1.08333
2019-10-09 18:00:00	2019-10-22 20:00:00	13.0833	2019-10-27 16:00:00	4.83333	2019-10-29 17:00:00	7.48	f	2.04167
2019-10-09 18:00:00	2019-10-23 16:00:00	13.9167	2019-10-29 17:00:00	6.04167	2019-11-02 17:00:00	6.03	m	4
2019-10-09 18:00:00	2019-10-22 20:00:00	13.0833	2019-10-27 16:00:00	4.83333	2019-10-29 17:00:00	3.52	m	2.04167
2019-10-09 18:00:00	2019-10-22 20:00:00	13.0833	2019-10-27 16:00:00	4.83333	2019-10-30 18:00:00	5.96	f	3.08333
2019-10-09 18:00:00	2019-10-22 20:00:00	13.0833	2019-10-27 16:00:00	4.83333	2019-10-30 18:00:00	3.07	m	3.08333
2019-10-09 18:00:00	2019-10-22 20:00:00	13.0833	2019-10-26 17:00:00	3.875	2019-10-30 18:00:00	5.32	f	4.04167
2019-10-09 18:00:00	2019-10-23 16:00:00	13.9167	2019-10-29 17:00:00	6.04167	2019-11-06 17:00:00	6.16	m	8
2019-10-09 18:00:00	2019-10-21 11:00:00	11.7083	2019-10-26 17:00:00	5.25	2019-10-29 17:00:00	3.95	m	3
2019-10-09 18:00:00	2019-10-23 16:00:00	13.9167	2019-10-27 16:00:00	4	2019-10-30 18:00:00	5.04	f	3.08333
2019-10-09 18:00:00	2019-10-23 16:00:00	13.9167	2019-10-27 16:00:00	4	2019-10-30 18:00:00	7.11	f	3.08333
2019-10-09 18:00:00	2019-10-23 16:00:00	13.9167	2019-10-29 17:00:00	6.04167	2019-11-04 17:00:00	7.89	f	6
2019-10-09 18:00:00	2019-10-22 20:00:00	13.0833	2019-10-26 17:00:00	3.875	2019-10-28 18:00:00	3.94	m	2.04167
2019-10-09 18:00:00	2019-10-22 20:00:00	13.0833	2019-10-26 17:00:00	3.875	2019-10-29 17:00:00	7.61	f	3
2019-10-09 18:00:00	2019-10-22 20:00:00	13.0833	2019-10-27 16:00:00	4.83333	2019-10-30 18:00:00	4.2	m	3.08333
2019-10-09 18:00:00	2019-10-22 20:00:00	13.0833	2019-10-27 16:00:00	4.83333	2019-10-29 17:00:00	3.93	m	2.04167
2019-10-09 18:00:00	2019-10-21 11:00:00	11.7083	2019-10-25 16:00:00	4.20833	2019-10-27 16:00:00	6.74	f	2
2019-10-09 18:00:00	2019-10-21 11:00:00	11.7083	2019-10-25 16:00:00	4.20833	2019-10-27 16:00:00	3.98	f	2
2019-10-09 18:00:00	2019-10-21 11:00:00	11.7083	2019-10-27 16:00:00	6.20833	2019-10-30 18:00:00	7.14	f	3.08333
2019-10-10 14:00:00	2019-10-24 17:00:00	14.125	2019-10-29 17:00:00	5	2019-11-04 17:00:00	6.53	f	6
2019-10-10 14:00:00	2019-10-24 17:00:00	14.125	2019-10-29 17:00:00	5	2019-11-04 17:00:00	6.16	f	6
2019-10-10 14:00:00	2019-10-24 17:00:00	14.125	2019-10-29 17:00:00	5	2019-11-06 17:00:00	6.59	m	8
2019-10-10 14:00:00	2019-10-24 17:00:00	14.125	2019-10-29 17:00:00	5	2019-11-03 16:00:00	5.19	m	4.95833
2019-10-10 14:00:00	2019-10-24 17:00:00	14.125	2019-10-29 17:00:00	5	2019-11-04 17:00:00	6.33	f	6
2019-10-10 14:00:00	2019-10-18 22:00:00	8.33333	2019-10-23 16:00:00	4.75	2019-10-27 16:00:00	6.56	f	4
2019-10-10 14:00:00	2019-10-21 11:00:00	10.875	2019-10-26 17:00:00	5.25	2019-10-29 17:00:00	6.94	f	3
2019-10-10 14:00:00	2019-10-21 11:00:00	10.875	2019-10-26 17:00:00	5.25	2019-10-28 18:00:00	3.85	m	2.04167
2019-10-10 14:00:00	2019-10-23 16:00:00	13.0833	2019-10-28 18:00:00	5.08333	2019-11-05 18:00:00	5.48	m	8
2019-10-10 14:00:00	2019-10-20 20:00:00	10.25	2019-10-26 17:00:00	5.875	2019-10-28 18:00:00	3.44	m	2.04167
2019-10-10 14:00:00	2019-10-20 20:00:00	10.25	2019-10-25 16:00:00	4.83333	2019-10-27 16:00:00	3.92	m	2
2019-10-10 14:00:00	2019-10-20 20:00:00	10.25	2019-10-25 16:00:00	4.83333	2019-10-28 18:00:00	4.17	m	3.08333
2019-10-10 14:00:00	2019-10-20 20:00:00	10.25	2019-10-26 17:00:00	5.875	2019-10-29 17:00:00	6.36	f	3
2019-10-10 14:00:00	2019-10-20 20:00:00	10.25	2019-10-26 17:00:00	5.875	2019-10-29 17:00:00	6.57	f	3
2019-10-10 14:00:00	2019-10-20 20:00:00	10.25	2019-10-26 17:00:00	5.875	2019-10-29 17:00:00	3.78	m	3
2019-10-10 14:00:00	2019-10-24 17:00:00	14.125	2019-10-29 17:00:00	5	2019-11-06 17:00:00	5.63	f	8
2019-10-10 14:00:00	2019-10-24 17:00:00	14.125	2019-10-29 17:00:00	5	2019-11-03 16:00:00	6.96	f	4.95833
2019-10-10 14:00:00	2019-10-24 17:00:00	14.125	2019-10-29 17:00:00	5	2019-11-03 16:00:00	3.86	m	4.95833
2019-10-09 18:00:00	2019-10-24 17:00:00	14.9583	2019-10-30 18:00:00	6.04167	2019-11-04 17:00:00	5.77	f	4.95833
2019-10-09 18:00:00	2019-10-25 16:00:00	15.9167	2019-10-31 17:00:00	6.04167	2019-11-05 18:00:00	5.47	m	5.04167
2019-10-09 18:00:00	2019-10-24 17:00:00	14.9583	2019-10-28 18:00:00	4.04167	2019-10-30 18:00:00	7.55	f	2
2019-10-09 18:00:00	2019-10-24 17:00:00	14.9583	2019-10-30 18:00:00	6.04167	2019-11-04 17:00:00	5.3	m	4.95833
2019-10-09 18:00:00	2019-10-24 17:00:00	14.9583	2019-10-30 18:00:00	6.04167	2019-11-08 19:00:00	7.1	m	9.04167
2019-10-10 14:00:00	2019-10-25 16:00:00	15.0833	2019-10-29 17:00:00	4.04167	2019-11-01 18:00:00	7.41	f	3.04167
2019-10-10 14:00:00	2019-10-25 16:00:00	15.0833	2019-10-30 18:00:00	5.08333	2019-11-01 18:00:00	5.34	f	2
2019-10-10 14:00:00	2019-10-21 19:00:00	11.2083	2019-10-26 17:00:00	4.91667	2019-10-29 17:00:00	4.09	m	3
2019-10-10 14:00:00	2019-10-25 16:00:00	15.0833	2019-10-31 17:00:00	6.04167	2019-11-07 16:00:00	5.67	m	6.95833
2019-10-10 14:00:00	2019-10-25 16:00:00	15.0833	2019-10-31 17:00:00	6.04167	2019-11-06 17:00:00	5.58	m	6
2019-10-09 18:00:00	2019-10-25 16:00:00	15.9167	2019-10-29 17:00:00	4.04167	2019-11-01 18:00:00	6.68	f	3.04167
2019-10-09 18:00:00	2019-10-25 16:00:00	15.9167	2019-10-30 18:00:00	5.08333	2019-11-04 17:00:00	6.85	f	4.95833
2019-10-09 18:00:00	2019-10-25 16:00:00	15.9167	2019-10-30 18:00:00	5.08333	2019-11-05 18:00:00	4.8	f	6
2019-10-09 18:00:00	2019-10-25 16:00:00	15.9167	2019-10-30 18:00:00	5.08333	2019-11-04 17:00:00	7.72	f	4.95833
2019-10-09 18:00:00	2019-10-25 16:00:00	15.9167	2019-10-31 17:00:00	6.04167	2019-11-10 15:00:00	5.64	m	9.91667
2019-10-09 18:00:00	2019-10-26 17:00:00	16.9583	2019-10-31 17:00:00	5	2019-11-06 17:00:00	4.98	m	6
2019-10-09 18:00:00	2019-10-28 18:00:00	19	2019-11-02 17:00:00	4.95833	2019-11-05 18:00:00	6.44	m	3.04167
2019-10-10 14:00:00	2019-10-26 17:00:00	16.125	2019-10-31 17:00:00	5	2019-11-04 17:00:00	4.54	m	4
2019-10-10 14:00:00	2019-10-22 20:00:00	12.25	2019-10-28 18:00:00	5.91667	2019-10-31 17:00:00	3.16	m	2.95833
2019-10-10 14:00:00	2019-10-24 17:00:00	14.125	2019-10-30 18:00:00	6.04167	2019-11-04 17:00:00	5.16	m	4.95833
2019-10-29 21:00:00	2019-11-10 17:00:00	11.8333	2019-11-14 21:00:00	4.16667	2019-11-16 18:00:00	4.09	m	1.875
2019-10-29 21:00:00	2019-11-10 17:00:00	11.8333	2019-11-14 21:00:00	4.16667	2019-11-17 18:00:00	4.93	m	2.875
2019-10-29 21:00:00	2019-11-10 17:00:00	11.8333	2019-11-14 21:00:00	4.16667	2019-11-16 18:00:00	5.78	f	1.875
2019-10-29 21:00:00	2019-11-10 17:00:00	11.8333	2019-11-14 21:00:00	4.16667	2019-11-16 18:00:00	4.1	m	1.875
2019-10-29 21:00:00	2019-11-14 21:00:00	16	2019-11-19 18:00:00	4.875	2019-11-24 19:00:00	4.08	m	5.04167
2019-10-29 21:00:00	2019-11-18 19:00:00	19.9167	2019-11-22 20:00:00	4.04167	2019-11-25 17:00:00	5.4	f	2.875
2019-10-29 21:00:00	2019-11-09 21:00:00	11	2019-11-14 21:00:00	5	2019-11-17 18:00:00	6.35	f	2.875
2019-10-29 21:00:00	2019-11-09 21:00:00	11	2019-11-14 21:00:00	5	2019-11-17 18:00:00	3.8	m	2.875
2019-10-29 21:00:00	2019-11-09 21:00:00	11	2019-11-13 19:00:00	3.91667	2019-11-15 19:00:00	3.81	m	2
2019-10-29 21:00:00	2019-11-09 21:00:00	11	2019-11-13 19:00:00	3.91667	2019-11-16 18:00:00	3.37	m	2.95833
2019-10-29 21:00:00	2019-11-12 20:00:00	13.9583	2019-11-18 19:00:00	5.95833	2019-11-23 19:00:00	5.33	m	5
2019-10-29 21:00:00	2019-11-13 18:00:00	14.875	2019-11-19 18:00:00	6	2019-11-26 17:00:00	6.22	f	6.95833
2019-10-29 21:00:00	2019-11-10 17:00:00	11.8333	2019-11-15 19:00:00	5.08333	2019-11-18 19:00:00	4.66	m	3
2019-10-29 21:00:00	2019-11-14 21:00:00	16	2019-11-20 20:00:00	5.95833	2019-11-24 19:00:00	5.83	f	3.95833
2019-10-29 21:00:00	2019-11-20 20:00:00	21.9583	2019-11-24 19:00:00	3.95833	2019-11-26 17:00:00	4.67	m	1.91667
2019-10-29 21:00:00	2019-11-11 19:00:00	12.9167	2019-11-15 19:00:00	4	2019-11-17 18:00:00	6.7	f	1.95833
2019-10-29 21:00:00	2019-11-11 19:00:00	12.9167	2019-11-17 18:00:00	5.95833	2019-11-22 20:00:00	5.07	m	5.08333
2019-10-29 21:00:00	2019-11-12 20:00:00	13.9583	2019-11-18 19:00:00	5.95833	2019-11-23 19:00:00	5.16	m	5
2019-10-29 21:00:00	2019-11-12 20:00:00	13.9583	2019-11-18 19:00:00	5.95833	2019-11-25 17:00:00	5.02	m	6.91667
2019-10-29 21:00:00	2019-11-20 20:00:00	21.9583	2019-11-24 19:00:00	3.95833	2019-11-26 17:00:00	6.66	f	1.91667
2019-10-29 21:00:00	2019-11-10 17:00:00	11.8333	2019-11-14 21:00:00	4.16667	2019-11-17 18:00:00	7.06	f	2.875
2019-10-29 21:00:00	2019-11-10 17:00:00	11.8333	2019-11-15 19:00:00	5.08333	2019-11-18 19:00:00	3.21	m	3
2019-10-29 21:00:00	2019-11-11 19:00:00	12.9167	2019-11-15 19:00:00	4	2019-11-17 18:00:00	3.71	m	1.95833
2019-10-29 21:00:00	2019-11-12 20:00:00	13.9583	2019-11-17 18:00:00	4.91667	2019-11-23 19:00:00	5.56	m	6.04167
2019-10-29 21:00:00	2019-11-12 20:00:00	13.9583	2019-11-16 18:00:00	3.91667	2019-11-18 19:00:00	7.17	f	2.04167
2019-10-29 21:00:00	2019-11-12 20:00:00	13.9583	2019-11-16 18:00:00	3.91667	2019-11-20 20:00:00	3.5	m	4.08333
2019-10-29 21:00:00	2019-11-14 21:00:00	16	2019-11-20 20:00:00	5.95833	2019-12-04 19:00:00	5.68	f	13.9583
2019-10-29 21:00:00	2019-11-09 21:00:00	11	2019-11-13 19:00:00	3.91667	2019-11-16 18:00:00	3.65	m	2.95833
2019-10-29 21:00:00	2019-11-12 20:00:00	13.9583	2019-11-17 18:00:00	4.91667	2019-11-24 19:00:00	5.78	f	7.04167
2019-10-29 21:00:00	2019-11-12 20:00:00	13.9583	2019-11-16 18:00:00	3.91667	2019-11-18 19:00:00	6.5	f	2.04167
2019-10-29 21:00:00	2019-11-12 20:00:00	13.9583	2019-11-16 18:00:00	3.91667	2019-11-18 19:00:00	6.55	f	2.04167
2019-10-29 21:00:00	2019-11-14 21:00:00	16	2019-11-20 20:00:00	5.95833	2019-11-23 19:00:00	5.28	m	2.95833
2019-10-29 21:00:00	2019-11-16 18:00:00	17.875	2019-11-20 20:00:00	4.08333	2019-11-26 17:00:00	4.31	m	5.875
2019-10-29 21:00:00	2019-11-12 20:00:00	13.9583	2019-11-16 18:00:00	3.91667	2019-11-19 18:00:00	5.07	m	3
2019-10-29 21:00:00	2019-11-12 20:00:00	13.9583	2019-11-18 19:00:00	5.95833	2019-11-22 20:00:00	4.86	f	4.04167
2019-10-29 21:00:00	2019-11-12 20:00:00	13.9583	2019-11-17 18:00:00	4.91667	2019-11-22 20:00:00	5.93	f	5.08333
2019-10-29 21:00:00	2019-11-12 20:00:00	13.9583	2019-11-17 18:00:00	4.91667	2019-11-22 20:00:00	5.33	f	5.08333
2019-10-29 21:00:00	2019-11-12 20:00:00	13.9583	2019-11-16 18:00:00	3.91667	2019-11-19 18:00:00	6.37	f	3
2019-10-29 21:00:00	2019-11-13 19:00:00	14.9167	2019-11-17 18:00:00	3.95833	2019-11-19 18:00:00	3.36	m	2
2019-10-29 21:00:00	2019-11-13 19:00:00	14.9167	2019-11-17 18:00:00	3.95833	2019-11-20 20:00:00	6.48	f	3.08333
2019-10-29 21:00:00	2019-11-09 21:00:00	11	2019-11-14 21:00:00	5	2019-11-16 18:00:00	3.41	m	1.875
2019-10-29 21:00:00	2019-11-13 19:00:00	14.9167	2019-11-18 19:00:00	5	2019-11-22 20:00:00	5.72	f	4.04167
2019-10-29 21:00:00	2019-11-19 18:00:00	20.875	2019-11-24 20:00:00	5.08333	2019-11-28 12:00:00	7.45	f	3.66667
2019-10-29 21:00:00	2019-11-26 17:00:00	27.8333	2019-12-01 16:00:00	4.95833	2019-12-06 18:00:00	7.18	f	5.08333
2019-10-29 21:00:00	2019-11-08 20:00:47	9.95888	2019-11-13 19:00:00	4.95779	2019-11-16 18:00:00	3.34	m	2.95833
2019-10-29 21:00:00	2019-11-16 18:00:00	17.875	2019-11-21 20:00:00	5.08333	2019-11-27 19:00:00	5.08	m	5.95833
2019-10-29 21:00:00	2019-11-21 20:00:00	22.9583	2019-11-26 17:00:00	4.875	2019-11-27 19:00:00	6.57	f	1.08333
2019-10-29 21:00:00	2019-11-19 18:00:00	20.875	2019-11-22 20:00:00	3.08333	2019-11-26 17:00:00	6.05	f	3.875
		13.9512		4.92867				3.90465

## Sheet: 32
Seed entry	Pupation	Larval time	Eclosion	Pupal time	Emergence	Body mass	Sex	Teneral
2019-10-09 18:00:00	2019-10-20 10:00:00	10.6667	2019-10-24 17:00:00	4.29167	2019-10-26 16:00:00	6.48	f	1.95833
2019-10-09 18:00:00	2019-10-20 10:00:00	10.6667	2019-10-24 17:00:00	4.29167	2019-10-27 16:00:00	6.6	f	2.95833
2019-10-09 18:00:00	2019-10-21 11:00:00	11.7083	2019-10-25 16:00:00	4.20833	2019-10-27 16:00:00	6.64	f	2
2019-10-09 18:00:00	2019-10-23 13:00:00	13.7917	2019-10-28 17:00:00	5.16667	2019-11-01 17:00:00	5.59	m	4
2019-10-09 18:00:00	2019-10-22 19:00:00	13.0417	2019-10-27 16:00:00	4.875	2019-10-31 17:00:00	6.34	f	4.04167
2019-10-09 18:00:00	2019-10-21 17:24:00	11.975	2019-10-25 13:00:00	3.81667	2019-10-30 17:00:00	5.64	m	5.16667
2019-10-09 18:00:00	2019-10-23	13.25	2019-10-28 04:00:00	5.16667	2019-11-02 17:00:00	6.27	f	5.54167
2019-10-09 18:00:00	2019-10-23 13:00:00	13.7917	2019-10-28 17:00:00	5.16667	2019-11-01 17:00:00	6.61	f	4
2019-10-09 18:00:00	2019-10-23 13:00:00	13.7917	2019-10-28 17:00:00	5.16667	2019-11-01 17:00:00	6.43	f	4
2019-10-09 18:00:00	2019-10-23 13:00:00	13.7917	2019-10-28 17:00:00	5.16667	2019-11-05 18:00:00	5.97	m	8.04167
2019-10-09 18:00:00	2019-10-23 13:00:00	13.7917	2019-10-28 17:00:00	5.16667	2019-11-02 17:00:00	5.86	m	5
2019-10-09 18:00:00	2019-10-19 10:00:00	9.66667	2019-10-24 17:00:00	5.29167	2019-10-25 16:00:00	3.73	m	0.958333
2019-10-09 18:00:00	2019-10-19 10:00:00	9.66667	2019-10-22 19:00:00	3.375	2019-10-25 16:00:00	5.1	f	2.875
2019-10-09 18:00:00	2019-10-24 17:00:00	14.9583	2019-10-28 17:00:00	4	2019-11-02 17:00:00	5.81	m	5
2019-10-09 18:00:00	2019-10-22 05:14:34	12.4685	2019-10-27 01:18:51	4.83631	2019-10-31 17:00:00	5.33	m	4.65357
2019-10-09 18:00:00	2019-10-21 10:00:00	11.6667	2019-10-25 16:00:00	4.25	2019-10-29 17:00:00	5.32	m	4.04167
2019-10-09 18:00:00	2019-10-23 13:00:00	13.7917	2019-10-28 17:00:00	5.16667	2019-10-31 17:00:00	5.88	m	3
2019-10-09 18:00:00	2019-10-22 10:00:00	12.6667	2019-10-26 16:00:00	4.25	2019-11-01 17:00:00	6.81	f	6.04167
2019-10-10 14:00:00	2019-10-21 10:00:00	10.8333	2019-10-25 16:00:00	4.25	2019-10-26 16:00:00	5.9	f	1
2019-10-09 18:00:00	2019-10-22 18:00:00	13	2019-10-26 16:00:00	3.91667	2019-11-01 17:00:00	6.19	f	6.04167
2019-10-09 18:00:00	2019-10-22 18:00:00	13	2019-10-27 16:00:00	4.91667	2019-10-31 17:00:00	5.33	m	4.04167
2019-10-09 18:00:00	2019-10-22 18:00:00	13	2019-10-27 16:00:00	4.91667	2019-11-02 17:00:00	5.72	f	6.04167
2019-10-09 18:00:00	2019-10-19 10:00:00	9.66667	2019-10-23 13:00:00	4.125	2019-10-25 16:00:00	3.64	m	2.125
2019-10-09 18:00:00	2019-10-23 13:00:00	13.7917	2019-10-28 17:00:00	5.16667	2019-10-31 17:00:00	5.1	f	3
2019-10-09 18:00:00	2019-10-23 13:00:00	13.7917	2019-10-28 17:00:00	5.16667	2019-11-01 17:00:00	6.08	m	4
2019-10-09 18:00:00	2019-10-20 10:00:00	10.6667	2019-10-24 17:00:00	4.29167	2019-10-26 16:00:00	7.57	f	1.95833
2019-10-09 18:00:00	2019-10-22 18:00:00	13	2019-10-26 16:00:00	3.91667	2019-10-31 17:00:00	5.44	m	5.04167
2019-10-09 18:00:00	2019-10-19 10:00:00	9.66667	2019-10-23 13:00:00	4.125	2019-10-25 16:00:00	4.13	m	2.125
2019-10-09 18:00:00	2019-10-21 10:00:00	11.6667	2019-10-26 16:00:00	5.25	2019-10-30 17:00:00	5.72	m	4.04167
2019-10-09 18:00:00	2019-10-19 10:00:00	9.66667	2019-10-24 17:00:00	5.29167	2019-10-26 16:00:00	4.21	m	1.95833
2019-10-09 18:00:00	2019-10-21 10:00:00	11.6667	2019-10-26 16:00:00	5.25	2019-10-31 17:00:00	5.99	f	5.04167
2019-10-09 18:00:00	2019-10-19 10:00:00	9.66667	2019-10-23 13:00:00	4.125	2019-10-25 16:00:00	7.08	f	2.125
2019-10-09 18:00:00	2019-10-22 18:00:00	13	2019-10-27 16:00:00	4.91667	2019-10-31 17:00:00	6.36	f	4.04167
2019-10-09 18:00:00	2019-10-22 18:00:00	13	2019-10-27 16:00:00	4.91667	2019-10-31 17:00:00	6.27	f	4.04167
2019-10-09 18:00:00	2019-10-21 10:00:00	11.6667	2019-10-26 16:00:00	5.25	2019-10-31 17:00:00	6.08	m	5.04167
2019-10-09 18:00:00	2019-10-22 18:00:00	13	2019-10-26 16:00:00	3.91667	2019-11-01 17:00:00	5.31	m	6.04167
2019-10-09 18:00:00	2019-10-22 18:00:00	13	2019-10-26 16:00:00	3.91667	2019-10-31 17:00:00	5.97	m	5.04167
2019-10-09 18:00:00	2019-10-22 18:00:00	13	2019-10-26 16:00:00	3.91667	2019-10-31 17:00:00	6.4	f	5.04167
2019-10-09 18:00:00	2019-10-23 13:00:00	13.7917	2019-10-28 17:00:00	5.16667	2019-11-02 17:00:00	6.45	f	5
2019-10-09 18:00:00	2019-10-22 18:00:00	13	2019-10-26 16:00:00	3.91667	2019-10-30 17:00:00	5.99	m	4.04167
2019-10-10 14:00:00	2019-10-19 19:00:00	9.20833	2019-10-24 17:00:00	4.91667	2019-10-26 16:00:00	6.62	f	1.95833
2019-10-10 14:00:00	2019-10-23 14:00:00	13	2019-10-27 16:00:00	4.08333	2019-10-30 17:00:00	6.11	m	3.04167
2019-10-10 14:00:00	2019-10-19 19:00:00	9.20833	2019-10-24 17:00:00	4.91667	2019-10-27 16:00:00	7.37	f	2.95833
2019-10-10 14:00:00	2019-10-21 10:00:00	10.8333	2019-10-25 16:00:00	4.25	2019-10-26 16:00:00	3.51	m	1
2019-10-10 14:00:00	2019-10-22 19:00:00	12.2083	2019-10-26 16:00:00	3.875	2019-10-30 17:00:00	5.28	m	4.04167
2019-10-10 14:00:00	2019-10-25 02:34:32	14.524	2019-10-29 17:00:00	4.60101	2019-11-01 17:00:00	5.05	m	3
2019-10-10 14:00:00	2019-10-23 14:00:00	13	2019-10-27 16:00:00	4.08333	2019-11-02 17:00:00	5.98	f	6.04167
2019-10-10 14:00:00	2019-10-22 19:00:00	12.2083	2019-10-26 16:00:00	3.875	2019-11-01 17:00:00	5.24	m	6.04167
2019-10-10 14:00:00	2019-10-21 19:00:00	11.2083	2019-10-26 16:00:00	4.875	2019-10-29 17:00:00	6.6	f	3.04167
2019-10-10 14:00:00	2019-10-19 19:00:00	9.20833	2019-10-24 17:00:00	4.91667	2019-10-26 16:00:00	5.29	f	1.95833
2019-10-10 14:00:00	2019-10-23 14:00:00	13	2019-10-28 17:00:00	5.125	2019-10-31 17:00:00	5.03	m	3
2019-10-10 14:00:00	2019-10-21 10:00:00	10.8333	2019-10-26 16:00:00	5.25	2019-10-31 17:00:00	6.66	f	5.04167
2019-10-10 14:00:00	2019-10-22 19:00:00	12.2083	2019-10-27 16:00:00	4.875	2019-11-01 17:00:00	5.38	m	5.04167
2019-10-10 14:00:00	2019-10-23 14:00:00	13	2019-10-27 16:00:00	4.08333	2019-10-31 17:00:00	6.23	m	4.04167
2019-10-10 14:00:00	2019-10-19 19:00:00	9.20833	2019-10-24 17:00:00	4.91667	2019-10-27 16:00:00	5.73	f	2.95833
2019-10-10 14:00:00	2019-10-23 14:00:00	13	2019-10-26 16:00:00	3.08333	2019-10-28 17:00:00	6.64	f	2.04167
2019-10-09 18:00:00	2019-10-22 19:00:00	13.0417	2019-10-26 16:00:00	3.875	2019-10-31 17:00:00	5.56	m	5.04167
2019-10-09 18:00:00	2019-10-22 19:00:00	13.0417	2019-10-27 16:00:00	4.875	2019-10-29 17:00:00	7.53	f	2.04167
2019-10-10 14:00:00	2019-10-24 17:00:00	14.125	2019-10-28 17:00:00	4	2019-11-02 17:00:00	7.07	f	5
2019-10-09 18:00:00	2019-10-26 16:00:00	16.9167	2019-10-30 17:00:00	4.04167	2019-11-05 18:00:00	7.48	f	6.04167
2019-10-29 21:00:00	2019-11-07 17:00:00	8.83333	2019-11-11 19:00:00	4.08333	2019-11-13 18:00:00	6.93	f	1.95833
2019-10-29 21:00:00	2019-11-14 20:00:00	15.9583	2019-11-18 19:00:00	3.95833	2019-11-23 19:00:00	5.55	f	5
2019-10-29 21:00:00	2019-11-07 17:00:00	8.83333	2019-11-11 19:00:00	4.08333	2019-11-13 18:00:00	3.62	m	1.95833
2019-10-29 21:00:00	2019-11-08 19:00:00	9.91667	2019-11-11 19:00:00	3	2019-11-14 20:00:00	5.62	f	3.04167
2019-10-29 21:00:00	2019-11-12 19:00:00	13.9167	2019-11-16 18:00:00	3.95833	2019-11-21 20:00:00	5.08	m	5.08333
2019-10-29 21:00:00	2019-11-08 19:00:00	9.91667	2019-11-11 19:00:00	3	2019-11-14 20:00:00	6.56	f	3.04167
2019-10-29 21:00:00	2019-11-11 19:00:00	12.9167	2019-11-16 18:00:00	4.95833	2019-11-20 20:00:00	6.11	f	4.08333
2019-10-29 21:00:00	2019-11-08 19:00:00	9.91667	2019-11-11 19:00:00	3	2019-11-13 18:00:00	6.47	f	1.95833
2019-10-29 21:00:00	2019-11-11 19:00:00	12.9167	2019-11-15 19:00:00	4	2019-11-20 20:00:00	4.76	m	5.04167
2019-10-29 21:00:00	2019-11-08 19:00:00	9.91667	2019-11-11 19:00:00	3	2019-11-14 20:00:00	3.8	m	3.04167
2019-10-29 21:00:00	2019-11-08 19:00:00	9.91667	2019-11-12 19:00:00	4	2019-11-15 19:00:00	6.06	f	3
2019-10-29 21:00:00	2019-11-09 21:00:00	11	2019-11-14 20:00:00	4.95833	2019-11-19 18:00:00	6.2	f	4.91667
2019-10-29 21:00:00	2019-11-08 19:00:00	9.91667	2019-11-11 19:00:00	3	2019-11-13 18:00:00	5.96	f	1.95833
2019-10-29 21:00:00	2019-11-08 19:00:00	9.91667	2019-11-11 19:00:00	3	2019-11-14 20:00:00	4.85	f	3.04167
2019-10-29 21:00:00	2019-11-10 15:00:00	11.75	2019-11-14 20:00:00	4.20833	2019-11-21 20:00:00	5.44	m	7
2019-10-29 21:00:00	2019-11-11 13:05:58	12.6708	2019-11-15 19:00:00	4.24586	2019-11-20 20:00:00	6.02	f	5.04167
2019-10-29 21:00:00	2019-11-12 12:38:42	13.6519	2019-11-16 18:00:00	4.22312	2019-11-21 20:00:00	6.25	f	5.08333
2019-10-29 21:00:00	2019-11-08 19:00:00	9.91667	2019-11-11 19:00:00	3	2019-11-13 18:00:00	5.3	m	1.95833
2019-10-29 21:00:00	2019-11-12 19:00:00	13.9167	2019-11-15 19:00:00	3	2019-11-20 20:00:00	5.68	m	5.04167
2019-10-29 21:00:00	2019-11-09 21:00:00	11	2019-11-13 18:00:00	3.875	2019-11-20 20:00:00	5.08	m	7.08333
2019-10-29 21:00:00	2019-11-09 21:00:00	11	2019-11-12 19:00:00	2.91667	2019-11-14 20:00:00	4.45	m	2.04167
2019-10-29 21:00:00	2019-11-11 19:00:00	12.9167	2019-11-17 18:00:00	5.95833	2019-11-21 20:00:00	6.66	f	4.08333
2019-10-29 21:00:00	2019-11-09 21:00:00	11	2019-11-13 18:00:00	3.875	2019-11-15 19:00:00	6.49	f	2.04167
2019-10-29 21:00:00	2019-11-12 19:00:00	13.9167	2019-11-16 18:00:00	3.95833	2019-11-21 20:00:00	4.85	m	5.08333
2019-10-29 21:00:00	2019-11-10 16:00:00	11.7917	2019-11-13 18:00:00	3.08333	2019-11-15 19:00:00	7.2	f	2.04167
2019-10-29 21:00:00	2019-11-10 16:00:00	11.7917	2019-11-13 18:00:00	3.08333	2019-11-16 18:00:00	7.82	f	3
2019-10-29 21:00:00	2019-11-11 19:00:00	12.9167	2019-11-14 20:00:00	3.04167	2019-11-16 18:00:00	8.2	f	1.91667
2019-10-29 21:00:00	2019-11-12 19:00:00	13.9167	2019-11-16 18:00:00	3.95833	2019-11-20 20:00:00	7.5	f	4.08333
2019-10-29 21:00:00	2019-11-12 19:00:00	13.9167	2019-11-16 18:00:00	3.95833	2019-11-21 20:00:00	4.68	m	5.08333
2019-10-29 21:00:00	2019-11-11 19:00:00	12.9167	2019-11-16 18:00:00	4.95833	2019-11-21 20:00:00	6.51	f	5.08333
2019-10-29 21:00:00	2019-11-11 19:00:00	12.9167	2019-11-16 18:00:00	4.95833	2019-11-21 20:00:00	5.38	f	5.08333
2019-10-29 21:00:00	2019-11-11 19:00:00	12.9167	2019-11-16 18:00:00	4.95833	2019-11-21 20:00:00	4.77	m	5.08333
2019-10-29 21:00:00	2019-11-11 19:00:00	12.9167	2019-11-15 19:00:00	4	2019-11-17 18:00:00	3.4	m	1.95833
2019-10-29 21:00:00	2019-11-12 19:00:00	13.9167	2019-11-16 18:00:00	3.95833	2019-11-20 20:00:00	5.96	f	4.08333
2019-10-29 21:00:00	2019-11-12 19:00:00	13.9167	2019-11-16 18:00:00	3.95833	2019-11-21 20:00:00	5.08	m	5.08333
2019-10-29 21:00:00	2019-11-11 19:00:00	12.9167	2019-11-14 20:00:00	3.04167	2019-11-16 18:00:00	7.41	f	1.91667
2019-10-29 21:00:00	2019-11-09 21:00:00	11	2019-11-13 18:00:00	3.875	2019-11-15 19:00:00	6.56	f	2.04167
2019-10-29 21:00:00	2019-11-11 19:00:00	12.9167	2019-11-15 19:00:00	4	2019-11-19 18:00:00	4.66	m	3.95833
2019-10-29 21:00:00	2019-11-12 19:00:00	13.9167	2019-11-16 18:00:00	3.95833	2019-11-20 20:00:00	6	f	4.08333
2019-10-29 21:00:00	2019-11-11 19:00:00	12.9167	2019-11-16 18:00:00	4.95833	2019-11-20 20:00:00	6.5	f	4.08333
2019-10-29 21:00:00	2019-11-12 19:00:00	13.9167	2019-11-16 18:00:00	3.95833	2019-11-20 20:00:00	4.95	m	4.08333
2019-10-29 21:00:00	2019-11-11 19:00:00	12.9167	2019-11-15 19:00:00	4	2019-11-19 18:00:00	4.15	f	3.95833
2019-10-29 21:00:00	2019-11-11 19:00:00	12.9167	2019-11-15 19:00:00	4	2019-11-20 20:00:00	5.41	f	5.04167
2019-10-29 21:00:00	2019-11-11 19:00:00	12.9167	2019-11-15 19:00:00	4	2019-11-21 20:00:00	4.5	m	6.04167
2019-10-29 21:00:00	2019-11-11 19:00:00	12.9167	2019-11-16 18:00:00	4.95833	2019-11-20 20:00:00	6.27	f	4.08333
2019-10-29 21:00:00	2019-11-11 19:00:00	12.9167	2019-11-16 18:00:00	4.95833	2019-11-22 20:00:00	5.08	f	6.08333
2019-10-29 21:00:00	2019-11-12 19:00:00	13.9167	2019-11-17 18:00:00	4.95833	2019-11-19 18:00:00	2.69	f	2
2019-10-29 21:00:00	2019-11-12 19:00:00	13.9167	2019-11-17 18:00:00	4.95833	2019-11-21 20:00:00	5.38	f	4.08333
2019-10-29 21:00:00	2019-11-12 19:00:00	13.9167	2019-11-17 18:00:00	4.95833	2019-11-21 20:00:00	4.46	f	4.08333
2019-10-29 21:00:00	2019-11-12 19:00:00	13.9167	2019-11-16 18:00:00	3.95833	2019-11-20 20:00:00	5.23	m	4.08333
2019-10-29 21:00:00	2019-11-12 19:00:00	13.9167	2019-11-16 18:00:00	3.95833	2019-11-20 20:00:00	4.75	m	4.08333
2019-10-29 21:00:00	2019-11-13 18:00:00	14.875	2019-11-17 18:00:00	4	2019-11-23 19:00:00	6.23	f	6.04167
2019-10-29 21:00:00	2019-11-09 21:00:00	11	2019-11-13 18:00:00	3.875	2019-11-15 19:00:00	7.37	f	2.04167
		12.3156		4.28627				3.88779
